# Supplementary material for: Increased levels of endogenous retroviruses trigger fibroinflammation and play a role in kidney disease development
Source: Nat Commun. 2023 Feb 2;14:559. doi: 10.1038/s41467-023-36212-w (PMC9895454; doi:10.1038/s41467-023-36212-w)
Supplement: Supplementary file 4 — Supplementary Data 1-7 [file 41467_2023_36212_MOESM4_ESM.xlsx]

## Sheet: readme
Supplementary Data
Data S1 : Demographic and clinical of human kidney samples
Data S2. List of differentially expressed TEs in human kidney samples.
Data S3. List of differentially expressed full-length ERVs in human kidney samples.
Data S4. List of differentially expressed TEs in UUO and FA mouse models of kidney disease.
Data S5. Correlation between ERVs and cell-fraction and nucleic acid sensors.
Data S6. List of TEs that showed correlation CpG methylation.
Data S7 : List of primers used in this study

## Sheet: Data S1
Data S1 : Demographic and clinical of human kidney samples
cohort 1	Sample Characteristics
		n = 240
	Age - Years (SD)	58 (16)
	Gender - Female:Male	94:146
	Ethnicity
	Non Hispanic White (n)	107
	Non Hispanic Black	83
	Hispanic	12
	Multiracial	14
	Other/Unknown	23
	BMI kg/m2 (SD)	30.28 (8.57)
	Hypertension (n)	148
	Diabetes (n)	62
	Systolic Blood Pressure mmHg (SD)	137.02 (20.29)
	Serum Albumin g/dl (SD)	3.93 (0.68)
	eGFR ml/min (SD)	66.47 (28.49)
	Histology
	Glomerulosclerosis % (SD)	14.89 (21.59)
	Interstitial Fibrosis % (SD)	14.69 (24.73)
cohort 2	Sample Characteristics
		n = 485
	Age - Years (SD)	61 (13)
	Gender - Female:Male	185:300
	Ethnicity
	Non Hispanic White (n)	337
	Non Hispanic Black	83
	Hispanic	11
	Multiracial	21
	Other/Unknown	33
	BMI kg/m2 (SD)	30.72 (7.91)
	Hypertension (n)	342
	Diabetes (n)	190
	Systolic Blood Pressure mmHg (SD)	136.28 (20.93)
	Serum Albumin g/dl (SD)	4.17 (2.82)
	eGFR ml/min (SD)	67.56 (27.04)
	Histology
	Glomerulosclerosis % (SD)	13.65 (18.79)
	Interstitial Fibrosis % (SD)	13.67 (21.03)

## Sheet: Data S2
Data S2 . List of differentially expressed TEs in human kidney samples.
TE Name	Coeff.	Pval	FDR
L2b_dup77404	0.653684	4.96e-07	0.00014872
L2b_dup7122	0.648789	3.41e-09	3.34e-06
MIR_dup54221	0.63669	1.12e-11	9.09e-08
MIR3_dup61465	0.634835	1.12e-09	1.54e-06
MER94_dup1562	0.586458	2.59e-10	6.37e-07
L2b_dup7121	0.573241	1.2e-06	0.000295326
MIRb_dup91057	0.558731	1.7e-09	2.12e-06
MIRc_dup32313	0.557229	5.99e-08	2.92e-05
L2c_dup45399	0.533436	3.58e-10	7.42e-07
MIR_dup156645	0.52338	1.22e-06	0.000296877
L2b_dup88251	0.519526	0.000408073	0.0231547
AluY_dup80589	0.517566	1.04e-10	3.34e-07
FLAM_A_dup13998	0.51285	1.87e-11	1.41e-07
MIRc_dup14264	0.505298	1.23e-10	3.43e-07
MER96_dup267	0.502876	5.03e-09	4.56e-06
AluSg_dup26081	0.500105	3.87e-08	2.17e-05
MER20_dup6627	0.488999	3.55e-12	3.76e-08
L2a_dup152538	0.481864	2.51e-09	2.74e-06
L2a_dup13719	0.47763	3.85e-07	0.000120676
L1ME4a_dup4942	0.47183	6.99e-09	6.07e-06
MIRc_dup93421	0.463923	1.31e-09	1.76e-06
MIRb_dup77108	0.457825	4.17e-11	1.93e-07
L3_dup44504	0.457563	2.14e-12	3.18e-08
L2c_dup31592	0.455988	2.54e-08	1.6e-05
MER5A1_dup1601	0.455268	3.12e-08	1.87e-05
L2c_dup85374	0.45525	9.88e-09	7.81e-06
MIRc_dup68890	0.453624	3.96e-09	3.75e-06
MER5B_dup22582	0.45147	2.06e-08	1.36e-05
Tigger4a_dup174	0.449456	4.25e-11	1.93e-07
MIR3_dup66017	0.448151	5.32e-11	2.17e-07
MER5C_dup1117	0.445581	8.59e-05	0.0075762
MARNA_dup1988	0.445354	4.42e-10	8.07e-07
L2c_dup52299	0.443358	1.71e-07	6.31e-05
MADE1_dup1833	0.44228	2.5e-08	1.58e-05
MIRc_dup1324	0.440397	4.06e-06	0.00076229
MIR3_dup89726	0.438863	7.15e-05	0.00671774
L1M2_dup8885	0.438464	1.87e-06	0.000408526
MIRb_dup208609	0.4383	5.8e-08	2.87e-05
L2c_dup132798	0.432159	7.71e-07	0.000209428
L2c_dup113063	0.431196	1.2e-10	3.43e-07
L1MC4_dup5235	0.427615	6.24e-08	2.99e-05
MLT1G3_dup110	0.426437	8.53e-09	7.11e-06
MIRb_dup68692	0.422815	8.68e-08	3.78e-05
L2b_dup95439	0.419534	2.45e-09	2.7e-06
MIRb_dup210633	0.418979	2.98e-08	1.8e-05
AluSx_dup90827	0.415778	3.38e-10	7.42e-07
AluSx4_dup4591	0.414699	3.25e-08	1.93e-05
AluSq2_dup3794	0.40837	2.14e-09	2.52e-06
L3b_dup5734	0.405022	4.2e-08	2.34e-05
MIR3_dup51272	0.405016	4.63e-06	0.000848646
AluSx_dup90826	0.404669	1.26e-08	9.37e-06
FRAM_dup7889	0.403006	2.24e-07	7.94e-05
AluJo_dup57632	0.40296	7.54e-08	3.38e-05
AluY_dup109097	0.402627	1.15e-10	3.4e-07
AluJb_dup114565	0.400516	1.67e-05	0.00223822
AluJr_dup62007	0.396881	6.92e-11	2.62e-07
L2b_dup30378	0.394154	2.7e-09	2.86e-06
MLT1K_dup3087	0.392943	1.23e-06	0.000296877
AluJb_dup120943	0.391454	9.64e-09	7.7e-06
MER31A_dup1019	0.391114	3.55e-05	0.00397443
FLAM_A_dup14804	0.387766	5.81e-07	0.000169838
MIRc_dup38493	0.387127	2.21e-05	0.00274973
MER67B_dup386	0.382682	2.12e-08	1.38e-05
L2c_dup38253	0.382122	9.44e-08	4.02e-05
L2b_dup81867	0.381646	2.33e-09	2.62e-06
L3_dup12384	0.380114	0.000123165	0.00989434
MIRb_dup200024	0.379472	1.46e-09	1.92e-06
L2b_dup77405	0.376902	0.000142239	0.0109053
MLT1K_dup18041	0.376814	1.49e-12	2.77e-08
MLT1J_dup14277	0.375565	9.18e-09	7.47e-06
MIRb_dup53926	0.37556	1.29e-08	9.53e-06
MER113_dup59	0.37359	2.75e-10	6.62e-07
AluSx_dup135326	0.372631	5.63e-10	9.61e-07
MLT1E2_dup2644	0.37098	1.79e-09	2.2e-06
L2b_dup84270	0.370824	7.44e-08	3.36e-05
MIR3_dup84565	0.370601	3.73e-08	2.13e-05
L2b_dup85520	0.3695	1.18e-07	4.7e-05
MIRc_dup57160	0.367451	7.56e-06	0.0012179
L1MA9_dup15898	0.366002	1.66e-07	6.17e-05
MIRc_dup1487	0.365363	1.16e-10	3.4e-07
LTR21B_dup6	0.364101	2.8e-06	0.000563359
Charlie4z_dup1935	0.361609	7.3e-06	0.00119594
AluSx_dup110343	0.360419	4.05e-10	7.73e-07
MER3_dup9305	0.359599	1.89e-07	6.82e-05
AluSq2_dup43698	0.359183	4.16e-10	7.73e-07
AluJo_dup60114	0.357911	0.000308474	0.0189717
HAL1_dup26701	0.355117	3.05e-07	9.99e-05
MLT1F2_dup3323	0.35492	9.71e-05	0.00834105
MIRb_dup96958	0.35327	0.000206647	0.0143005
MER21A_dup1774	0.352305	1.71e-08	1.2e-05
MER53_dup1535	0.351856	0.000175788	0.0126961
L3_dup18090	0.35176	2.35e-10	6.07e-07
AluSq2_dup9130	0.351227	1.04e-09	1.45e-06
MIRb_dup114777	0.349668	1.25e-07	4.88e-05
MER124_dup587	0.348952	5.45e-06	0.000959425
AluJo_dup60168	0.348368	9.23e-09	7.47e-06
L1ME1_dup27776	0.348188	6.48e-08	3.09e-05
MER21A_dup1773	0.344903	1.69e-09	2.12e-06
MER5A_dup17794	0.343718	7.52e-05	0.00697544
AluJr_dup57133	0.343714	1.26e-06	0.000303361
L1ME4a_dup29003	0.343695	0.000686417	0.0335745
L2c_dup122833	0.343585	0.000117895	0.00957265
AluSx_dup42415	0.343582	8.72e-10	1.3e-06
MIR3_dup84391	0.343563	1.86e-07	6.79e-05
L2b_dup79463	0.341097	0.000131292	0.0103656
L2a_dup168673	0.340993	9.68e-09	7.7e-06
MIR_dup156838	0.340516	0.000106652	0.00891101
AluSx_dup88280	0.339796	6.87e-11	2.62e-07
MIRb_dup211564	0.339371	1.07e-07	4.37e-05
MIRc_dup75019	0.339301	5.42e-10	9.41e-07
MER5B_dup21827	0.338753	3.07e-07	9.99e-05
MER136_dup13	0.33855	3e-06	0.00059396
MER5B_dup10983	0.338406	4.21e-06	0.000788264
MIR3_dup88284	0.338186	1.61e-06	0.000363328
MER1B_dup749	0.338177	3.96e-10	7.73e-07
MER91A_dup228	0.337727	2.64e-06	0.00053785
MER5B_dup4393	0.336442	2.65e-05	0.00311533
MIRc_dup86247	0.336311	1.79e-08	1.23e-05
L2b_dup91372	0.336271	9.66e-07	0.000248805
AluSz_dup61506	0.336261	1.94e-08	1.3e-05
MIRc_dup58127	0.334876	3.17e-07	0.000102198
MER58A_dup13246	0.334865	1.33e-05	0.00190539
Tigger4b_dup220	0.334518	5.03e-08	2.61e-05
MLT1N2_dup282	0.334277	8.06e-14	8.54e-09
L1M5_dup63335	0.333052	2.04e-08	1.36e-05
AluSg4_dup6981	0.332553	2.85e-09	2.99e-06
MIRb_dup158087	0.331921	1.1e-11	9.09e-08
MIR_dup161966	0.331718	0.000530419	0.0278852
L4_dup7633	0.331476	2.28e-07	8.05e-05
L2c_dup102296	0.331348	1.29e-05	0.00186319
MIRb_dup16288	0.331344	8.75e-08	3.78e-05
AluSc_dup30990	0.330432	1.34e-07	5.1e-05
L3_dup15639	0.329547	4.8e-06	0.000873654
MLT1D_dup10826	0.328834	1.22e-07	4.79e-05
L2b_dup67242	0.32861	1.31e-06	0.000311324
MIRb_dup208506	0.328425	8.12e-08	3.58e-05
MER5A_dup12397	0.326852	6.78e-06	0.00113446
MIRb_dup34179	0.325422	5.62e-07	0.00016532
MIRc_dup73578	0.325103	2.93e-11	1.63e-07
L2c_dup31504	0.324881	7.67e-05	0.00707709
MER96_dup864	0.324473	2.22e-06	0.000471881
MER81_dup1294	0.324247	2.86e-05	0.0033373
MIRb_dup222713	0.324054	6.2e-08	2.98e-05
LTR88a_dup56	0.323379	7.45e-08	3.36e-05
MLT1A0_dup20360	0.32217	7e-08	3.23e-05
L3_dup43037	0.321016	1.08e-05	0.00161248
FLAM_C_dup11522	0.320852	9.22e-10	1.34e-06
MIRb_dup14304	0.320733	4e-06	0.000752736
L2a_dup97389	0.319961	1.04e-06	0.000263467
L1MB5_dup9135	0.319748	2.67e-06	0.000542038
L2c_dup132800	0.318812	4.64e-08	2.47e-05
MER117_dup4078	0.318647	2.07e-08	1.36e-05
L1M5_dup63336	0.318085	1.28e-06	0.000306378
MIR_dup160519	0.317848	0.000265837	0.0169662
Charlie19a_dup488	0.31731	6.6e-09	5.83e-06
Plat_L3_dup2951	0.31726	8.09e-10	1.26e-06
MIR3_dup33508	0.317138	8.86e-08	3.81e-05
MIRc_dup25298	0.316931	5.33e-09	4.78e-06
AluSx1_dup108248	0.316804	3.44e-10	7.42e-07
MIR3_dup88285	0.316512	4.02e-05	0.00436239
MER58B_dup6376	0.316218	4.29e-06	0.000797621
MIR_dup161826	0.314387	7.16e-06	0.001183
L2a_dup17737	0.314288	0.000200101	0.0139754
AluJb_dup55222	0.314039	1.11e-05	0.00163446
AluSx3_dup5598	0.313424	1.54e-06	0.000352835
MER63B_dup2191	0.312612	1.62e-08	1.15e-05
L2c_dup125183	0.31257	8.65e-07	0.000227812
MIR3_dup61133	0.312459	2.44e-08	1.56e-05
Charlie4a_dup163	0.312236	1.12e-07	4.52e-05
MER58A_dup9040	0.311533	2.49e-07	8.51e-05
MLT1F2_dup3322	0.31062	9.24e-09	7.47e-06
L1MB8_dup15376	0.309845	1.22e-07	4.79e-05
L1MD2_dup9421	0.309098	1.88e-07	6.82e-05
MIRb_dup133050	0.308447	0.000183505	0.0130926
MER5A1_dup635	0.308332	8.02e-06	0.00127731
MIRc_dup58403	0.308277	2.18e-05	0.00273466
AluJb_dup114424	0.307748	1.34e-06	0.000318033
L2a_dup13718	0.30717	1.73e-05	0.00229478
MIRb_dup145475	0.306354	8.3e-07	0.000220182
L2c_dup11882	0.306211	1.32e-05	0.00189772
AluJo_dup16900	0.305794	0.000709854	0.0343193
CR1_Mam_dup814	0.305224	5.46e-08	2.76e-05
MER117_dup1270	0.305107	1.82e-06	0.000400354
L2b_dup17272	0.30458	1.85e-05	0.00241968
L2b_dup84087	0.304537	0.000228907	0.0153106
L2c_dup1203	0.304441	5.23e-05	0.00525859
MIRb_dup188526	0.303932	8.26e-05	0.00737702
MIRb_dup148693	0.30331	1.81e-06	0.000398849
L2c_dup137920	0.302429	6.93e-07	0.000194684
L1MEf_dup11815	0.30202	7.73e-05	0.00711348
THE1B_dup16388	0.301644	4.5e-07	0.000137027
FLAM_C_dup18601	0.301497	5.31e-06	0.000940896
AluSx1_dup93103	0.301466	1.65e-07	6.15e-05
MIR3_dup84420	0.300949	7.57e-06	0.0012179
AluSq2_dup42826	0.300592	5.04e-09	4.56e-06
L3_dup10009	0.300404	5.7e-09	5.07e-06
L2c_dup126877	0.299671	4.37e-11	1.93e-07
L1MC2_dup5892	0.298926	2.92e-08	1.79e-05
L3_dup33038	0.29876	0.000109131	0.00903426
LTR81C_dup183	0.298586	2.66e-07	8.93e-05
L1MC4a_dup23116	0.298382	3.76e-08	2.14e-05
MIR3_dup77272	0.298372	4.3e-07	0.000131824
AluSz_dup22841	0.297884	5.88e-07	0.000170932
MIRb_dup208700	0.297457	7.51e-07	0.000205062
L2a_dup52202	0.297112	2.88e-06	0.000575574
MLT1G1_dup2929	0.297083	2.46e-10	6.2e-07
MER103C_dup5999	0.295292	3.65e-09	3.51e-06
AluJb_dup114567	0.295139	3.18e-07	0.000102198
ERV3.16A3_LTR_dup227	0.294745	0.000406369	0.0230828
L2_dup56022	0.294489	0.000113222	0.00929299
AluSx3_dup15447	0.294264	7.29e-07	0.000201437
L4_dup7027	0.293592	0.000252029	0.016361
L3_dup26390	0.29336	0.00057899	0.0296261
AluJo_dup36506	0.293259	6.12e-08	2.97e-05
L2c_dup96264	0.293106	3.32e-09	3.29e-06
FLAM_A_dup15463	0.292672	5.82e-08	2.87e-05
MIR3_dup75495	0.29259	5.9e-05	0.00578073
MER45A_dup1516	0.292403	7.11e-06	0.0011781
MLT1C_dup19350	0.292396	1.04e-10	3.34e-07
MLT1B_dup17720	0.292015	2.19e-09	2.55e-06
L2a_dup64686	0.291564	5.77e-05	0.0056865
L2b_dup41637	0.291203	5.71e-08	2.85e-05
MSTA_dup14651	0.289943	8.97e-10	1.32e-06
MIR_dup121596	0.289606	0.00065218	0.0323888
THE1B_dup16389	0.289523	5.63e-05	0.00557442
AluSz_dup78558	0.289506	4.54e-08	2.46e-05
L2c_dup102178	0.289325	5.63e-06	0.000981051
MIR_dup11153	0.28899	2.43e-06	0.000503224
L2a_dup113718	0.288592	3.29e-08	1.93e-05
MIRb_dup185253	0.288358	1.51e-06	0.000348128
MIR3_dup89881	0.288052	8.37e-05	0.00743342
AluSz_dup61371	0.287661	7.23e-08	3.3e-05
L1MC5_dup7149	0.287093	1.37e-06	0.000323226
MER4B_dup1210	0.285266	2.95e-08	1.8e-05
MER113_dup3789	0.284932	5.3e-10	9.34e-07
L1MC_dup5456	0.284618	5.67e-12	5.46e-08
L2b_dup8085	0.284498	0.000863854	0.0389876
MER104_dup163	0.28448	0.000942246	0.0410894
L1MD2_dup8150	0.284285	1.05e-07	4.32e-05
L1ME5_dup1005	0.284088	1.9e-06	0.00041375
MIR_dup10916	0.284045	1.25e-07	4.88e-05
MIR3_dup48635	0.283682	3.76e-05	0.00415346
L4_dup16255	0.283077	0.000168206	0.0122995
MIR_dup30200	0.282866	2.35e-07	8.22e-05
MIR3_dup67464	0.282179	1.08e-06	0.000271687
MIR3_dup21205	0.281998	9.77e-05	0.00835916
MER58A_dup9548	0.281943	8.23e-10	1.26e-06
L2a_dup63272	0.281923	3.73e-06	0.000709877
L2b_dup34745	0.281689	1.97e-05	0.00253092
AluSz_dup28824	0.2814	7.53e-05	0.00697774
MIRc_dup6281	0.281117	9.28e-05	0.0080374
Charlie1_dup1360	0.280918	1.28e-07	4.91e-05
L1MB7_dup16287	0.280617	1.49e-06	0.000343751
AluY_dup111169	0.279421	2.49e-11	1.55e-07
LTR54_dup54	0.279332	3.62e-08	2.08e-05
MIR_dup93999	0.279298	1.36e-06	0.000322064
AluJb_dup120944	0.278637	1.24e-08	9.34e-06
MER5A_dup21420	0.278349	0.00014987	0.0112827
AluY_dup37248	0.277411	6.53e-06	0.0011023
Charlie16a_dup1615	0.277379	3.93e-05	0.00429389
MIR3_dup88704	0.277369	8.88e-06	0.00137315
L1M5_dup60400	0.277303	8.73e-08	3.78e-05
MIRb_dup127490	0.277061	6.97e-07	0.000195333
MER54B_dup211	0.276975	4.81e-08	2.53e-05
MIRb_dup210425	0.276882	4.27e-06	0.000795332
MIRb_dup208130	0.276316	4.87e-06	0.000884027
MIRb_dup47794	0.276211	0.000412754	0.0233453
AluSx_dup72204	0.275976	2.93e-09	3.01e-06
AluSx_dup23243	0.275854	8.26e-09	6.94e-06
MIRb_dup215243	0.275846	0.000326845	0.0196851
L2c_dup96265	0.275846	0.000385411	0.0222144
AluSx1_dup99297	0.275537	1.88e-07	6.82e-05
MLT1I_dup4175	0.275325	4.01e-05	0.00435987
MIR_dup21381	0.274956	2.96e-09	3.01e-06
AluJb_dup73765	0.274877	2.36e-07	8.24e-05
MIRc_dup96548	0.274466	9.85e-08	4.16e-05
MIR3_dup84852	0.274263	0.000274718	0.0173758
L2c_dup124119	0.274133	0.000102276	0.00864244
AluSq2_dup16409	0.27403	0.000118061	0.00957873
Arthur1B_dup1087	0.274007	2.17e-05	0.00272556
AluSp_dup43928	0.274002	1.72e-05	0.00228816
MIR3_dup34261	0.273942	9.83e-05	0.00838915
MIR_dup173214	0.273903	3.22e-06	0.000632827
L1PA4_dup2324	0.273539	6.98e-13	2.46e-08
MLT1D_dup18112	0.273494	6.89e-07	0.00019411
MIR_dup127666	0.273201	0.000889762	0.0396857
L2a_dup117693	0.272717	2.78e-11	1.63e-07
MER33_dup9402	0.272716	1.39e-06	0.000325879
AluSq_dup14424	0.272488	1.68e-08	1.19e-05
AluJo_dup56970	0.272379	4.48e-07	0.000136643
AluSx_dup7710	0.272373	4.78e-07	0.000144704
LTR16C_dup6580	0.272226	1.26e-07	4.88e-05
MER3_dup10151	0.272141	4.15e-05	0.00447515
MIRb_dup21774	0.271991	2.75e-07	9.22e-05
AluSg_dup31293	0.27182	2.05e-07	7.31e-05
MER20_dup14058	0.271709	5.65e-07	0.000165651
AluSz_dup86913	0.271431	3.06e-07	9.99e-05
AluJr_dup61667	0.271254	1.97e-06	0.000426421
L1MC4a_dup25203	0.271143	7.6e-08	3.4e-05
AluSz6_dup35067	0.270928	8.96e-07	0.000233644
MIR3_dup61553	0.270782	9.11e-08	3.9e-05
L2a_dup21141	0.270574	5.8e-06	0.00100258
L2b_dup7044	0.270449	6.45e-05	0.00617386
L4_dup15836	0.270102	0.000517612	0.0274986
L2b_dup10103	0.269939	1.42e-05	0.00200228
LTR19B_dup257	0.269865	2.45e-07	8.43e-05
MLT1B_dup12151	0.269281	7.83e-07	0.000210338
L1P4_dup121	0.269035	1.95e-08	1.3e-05
MIRb_dup3383	0.268797	5.9e-06	0.00101317
AluSz_dup13635	0.268694	2.62e-07	8.87e-05
MIRb_dup217012	0.268248	8.05e-05	0.00727956
MIR_dup145154	0.268128	2.27e-05	0.00281163
MER5B_dup7548	0.267781	2.33e-05	0.00285757
MLT1J_dup4082	0.267341	5.99e-08	2.92e-05
AluSx3_dup17716	0.266823	6.76e-08	3.16e-05
MIR3_dup47831	0.266215	7.39e-05	0.00687958
L1MEc_dup16841	0.266065	6.8e-08	3.16e-05
AluSz_dup18086	0.265857	1.39e-06	0.000326416
MIR_dup30203	0.265809	9.06e-06	0.00139518
L2c_dup90778	0.265777	2.26e-11	1.5e-07
AluSx1_dup91449	0.265258	3.65e-09	3.51e-06
Charlie18a_dup1244	0.265073	2.8e-07	9.32e-05
MLT1B_dup16735	0.264589	3.42e-10	7.42e-07
L2c_dup93041	0.264521	1.34e-06	0.000318033
MIR3_dup89105	0.264519	4.7e-05	0.00491251
L2c_dup138737	0.264199	5.99e-07	0.000173015
MIRb_dup133330	0.263187	3.69e-05	0.00409397
MIR_dup119417	0.263077	3.39e-06	0.00065726
MIRb_dup30107	0.262863	0.000147395	0.0111552
AluSc8_dup13128	0.262761	6.14e-07	0.000176179
L2a_dup7562	0.2627	0.00085263	0.0386955
MIRc_dup23108	0.262508	1.76e-05	0.00232603
L2c_dup128923	0.262395	2.49e-05	0.00299231
HERVL74.int_dup493	0.261865	8.05e-06	0.00127731
MER39_dup2398	0.261862	1.03e-06	0.000262487
MER92C_dup168	0.261751	3.86e-08	2.17e-05
L2b_dup35920	0.26173	1.45e-05	0.00202633
MIR3_dup76834	0.261258	0.000566352	0.0291944
MER102a_dup118	0.261051	4.45e-05	0.00471475
MIRc_dup2048	0.260695	1.64e-05	0.00221491
L2c_dup12303	0.260081	0.000197274	0.0138419
L1PREC2_dup3673	0.259922	6.66e-06	0.00112138
MER5A1_dup7479	0.259894	0.000569365	0.029307
MIR3_dup19591	0.259185	5.56e-06	0.00097389
MER45A_dup1554	0.259163	1.03e-08	8.04e-06
Tigger3c_dup2217	0.258981	0.000609542	0.0308059
MIRc_dup67608	0.258691	0.000249946	0.0163135
MLT1D_dup16386	0.258597	1.66e-09	2.12e-06
L2b_dup94598	0.258591	6.78e-08	3.16e-05
AluJb_dup91500	0.258401	1.69e-06	0.00037865
AluJb_dup46719	0.258298	1.94e-05	0.00250501
MIR3_dup27573	0.258172	2.55e-06	0.00052364
AluSz_dup39882	0.257957	1.7e-05	0.00227027
L2b_dup63981	0.257641	1.2e-05	0.00175648
MER5A1_dup13979	0.257632	0.000540261	0.0283042
MIR_dup74712	0.257603	1.38e-05	0.00196319
AluSq2_dup54011	0.257212	2.3e-07	8.08e-05
MER5B_dup17376	0.257128	0.000218641	0.0148076
MER33_dup9404	0.25685	0.000852076	0.0386948
MER81_dup2128	0.256829	2.41e-05	0.00294148
L2b_dup24540	0.256829	0.000198264	0.0138854
L2a_dup169036	0.256619	1.84e-06	0.000403811
MIRb_dup57126	0.256451	0.000217698	0.0147663
MIRb_dup94102	0.256247	0.000109891	0.00905805
MIRb_dup2849	0.256149	0.000233835	0.0155713
AluJb_dup91521	0.255915	7.17e-07	0.00019922
MIR_dup162712	0.255686	1.5e-05	0.00207618
AluSx1_dup68438	0.255502	7.02e-08	3.23e-05
AluJr4_dup16048	0.255272	4.09e-07	0.000126689
L2b_dup96937	0.255165	8.94e-05	0.00778672
MIR3_dup89871	0.254884	0.000168035	0.0122955
AluSx1_dup106189	0.254034	1.49e-09	1.92e-06
MIRb_dup188528	0.253701	9.8e-07	0.000251229
AluSx_dup54889	0.253206	5.86e-06	0.00100939
AluJo_dup56971	0.253119	3.39e-07	0.000106802
MLT1K_dup16497	0.252635	8.22e-08	3.61e-05
L2a_dup157736	0.252525	0.000380502	0.0220046
AluY_dup35424	0.252281	1.79e-05	0.00236042
AluSg4_dup1579	0.252144	3.38e-08	1.96e-05
Charlie4z_dup2145	0.252114	1.45e-06	0.000337609
MER33_dup2669	0.251859	2.42e-06	0.000501549
MIR_dup78538	0.251455	8.17e-05	0.00734662
MIR_dup155684	0.251041	5.23e-05	0.00525859
MIR_dup119919	0.250934	5.46e-05	0.00544185
L2c_dup10179	0.250799	5.57e-07	0.000164309
L1MB3_dup11349	0.25079	1.19e-07	4.72e-05
MER104_dup1505	0.250616	0.000314195	0.0191147
AluJo_dup65238	0.250175	3.22e-07	0.000102859
L2_dup55491	0.249538	7.35e-09	6.28e-06
MER63D_dup1602	0.249311	5.02e-05	0.00512221
L1ME3C_dup11917	0.249251	4.34e-07	0.000132938
MER117_dup437	0.249227	3.12e-08	1.87e-05
L1PA7_dup5925	0.249213	6.52e-08	3.1e-05
L2a_dup29709	0.249195	0.000921749	0.0404465
L1MC2_dup4254	0.249104	5.94e-10	9.99e-07
MIRb_dup191402	0.248893	9.28e-05	0.0080374
MLT1K_dup15168	0.248823	1.11e-08	8.42e-06
Tigger3b_dup1616	0.248761	9.13e-06	0.00140227
MIRb_dup78818	0.248712	9.42e-06	0.00143931
MIRb_dup119123	0.248524	5.83e-06	0.00100536
Plat_L3_dup657	0.248366	0.000246703	0.016204
L2c_dup2163	0.248363	2.2e-06	0.000467305
MIRb_dup82652	0.247908	0.000108167	0.00899667
L1MA7_dup8129	0.247567	4.36e-09	4.06e-06
MLT1J_dup14252	0.247367	2.43e-05	0.00295751
L2a_dup45950	0.247001	2.96e-05	0.00343203
AluSx_dup7797	0.246929	5.11e-08	2.63e-05
MIRb_dup208747	0.246917	5.49e-06	0.000963746
Charlie1a_dup4072	0.246868	9.31e-05	0.00805628
MER31A_dup1017	0.246416	4.25e-05	0.00454116
AluSx1_dup102434	0.246392	1.42e-06	0.000331748
MIRb_dup207370	0.2463	4.45e-05	0.00471475
AluJo_dup64903	0.24615	2.88e-06	0.000575574
MIRc_dup36769	0.246021	1.74e-05	0.00229898
L1MCc_dup2559	0.245878	8.39e-06	0.00131719
AluSx_dup140816	0.245842	6.81e-08	3.16e-05
L2c_dup13417	0.245737	2.57e-05	0.00304549
MER5A1_dup11472	0.245539	0.000173882	0.0125928
MLT1A1_dup4646	0.245532	5.09e-07	0.000151072
MIR3_dup23860	0.244048	0.00030855	0.0189717
MLT1L_dup3293	0.244041	8.56e-08	3.75e-05
MLT1D_dup16385	0.243766	6.54e-10	1.08e-06
HERVL.int_dup1737	0.243627	3.67e-05	0.00407796
MLT1K_dup15870	0.243527	3.05e-07	9.99e-05
MLT1F_dup903	0.242714	1.02e-07	4.25e-05
Kanga1c_dup35	0.2427	7.76e-07	0.000209559
AluSz6_dup21941	0.24268	3.02e-07	9.99e-05
AluSz_dup6295	0.24193	1.01e-05	0.00152051
L3b_dup339	0.241828	0.000782768	0.0365914
MIR_dup164388	0.241792	5.6e-05	0.005558
MER2_dup9049	0.241649	8.09e-05	0.0073049
MIR_dup170921	0.241373	7.25e-05	0.00677959
AluSx1_dup13951	0.241367	7.98e-06	0.00127448
L1ME4a_dup19882	0.241044	0.000255911	0.0165118
AluJb_dup142074	0.240482	5.62e-05	0.00556531
L2c_dup12029	0.240139	0.000495869	0.0265836
MER67C_dup1100	0.240065	1.92e-09	2.31e-06
MLT1K_dup16339	0.24006	5.04e-06	0.000909266
MIR3_dup84553	0.240002	0.000128557	0.010196
MIRc_dup93285	0.239971	0.000491881	0.026415
MIR3_dup89559	0.239737	3.37e-07	0.000106704
MIR3_dup44407	0.239538	0.000728911	0.0349376
L1MD1_dup1545	0.239208	1.59e-08	1.13e-05
L2c_dup132816	0.239199	2.26e-06	0.000477696
AluSq2_dup14763	0.238549	7.05e-08	3.23e-05
L1MB7_dup12422	0.238238	1.35e-05	0.0019248
MIRc_dup100522	0.238174	1.08e-05	0.00161248
MIRc_dup46652	0.238091	8.79e-05	0.00769964
L2c_dup137515	0.237934	5.41e-08	2.75e-05
MIRb_dup220954	0.237775	6.98e-05	0.00658822
MIRb_dup103446	0.237551	4.47e-08	2.44e-05
L2a_dup48471	0.237223	4.49e-06	0.000828709
L2c_dup53784	0.236847	2.56e-05	0.003041
MIR3_dup36379	0.236833	1.55e-05	0.0021248
L2a_dup157686	0.236661	0.000505979	0.0270221
L2c_dup28812	0.236458	0.000104293	0.00876395
MamRep434_dup644	0.236232	2.94e-05	0.00341141
L1MA7_dup6345	0.23598	2.46e-07	8.44e-05
MLT1K_dup10343	0.235781	3.26e-06	0.000638186
AluSz_dup63800	0.235762	4.13e-10	7.73e-07
AluSp_dup25413	0.235493	8.35e-06	0.00131399
LTR26E_dup179	0.235457	2.23e-09	2.56e-06
AluSx3_dup24162	0.235276	1.57e-12	2.77e-08
AluJo_dup56964	0.235251	1.34e-07	5.1e-05
L1MC4a_dup23655	0.234999	1.58e-05	0.00215192
L2c_dup127173	0.234923	1.02e-07	4.25e-05
MER91A_dup3415	0.234826	6.07e-07	0.000174772
L3_dup15929	0.234547	0.000160672	0.01191
MIRb_dup180456	0.234463	1.44e-05	0.00201504
L2a_dup10374	0.234317	2.21e-05	0.00274736
MIR3_dup78847	0.234312	0.000165828	0.0122015
Charlie4z_dup4472	0.234059	2.17e-05	0.00272471
AluYf4_dup322	0.233893	5.82e-05	0.00571101
MIR3_dup1911	0.233885	0.000316565	0.01923
MER33_dup4248	0.233819	3.08e-06	0.000608371
MER5A1_dup6748	0.233789	3.85e-05	0.00423797
MIRb_dup202908	0.233622	2.45e-05	0.00296206
L2a_dup145191	0.233581	0.000722034	0.0347495
L2b_dup84065	0.233516	7.54e-07	0.000205322
MIR_dup64905	0.233498	4.58e-06	0.000841925
L2a_dup168493	0.233276	1.1e-08	8.41e-06
MIRb_dup148692	0.233231	0.00125753	0.0492956
L2_dup45551	0.233222	2.15e-06	0.000460634
L2a_dup114166	0.233142	1.08e-08	8.38e-06
L2a_dup64886	0.233027	2.26e-05	0.00279973
FLAM_C_dup13878	0.232749	0.000313757	0.0191033
MIRb_dup165415	0.232461	0.000375559	0.0218232
L3_dup22413	0.232398	0.000896405	0.0399122
AluSp_dup11926	0.2322	4.27e-08	2.36e-05
L2b_dup39576	0.232195	5.64e-06	0.000981051
AluSg_dup37749	0.232049	2.17e-05	0.00272471
MER96_dup859	0.231981	9.3e-07	0.000240104
AluJb_dup60889	0.231951	0.000305339	0.0188839
AluSz6_dup11703	0.231245	1.75e-08	1.22e-05
MIRb_dup86084	0.231143	0.000845523	0.0385178
L2a_dup142770	0.231113	7.27e-07	0.000201437
MIR3_dup33532	0.2309	1.72e-06	0.000382321
L1M5_dup59627	0.230724	0.000249052	0.0162976
L1ME1_dup31380	0.230495	7.86e-10	1.24e-06
L2c_dup122992	0.230244	3.64e-07	0.000114224
L2c_dup100522	0.230221	0.000448202	0.0247552
CR1_Mam_dup1094	0.229848	4.92e-05	0.00506966
MIRb_dup38902	0.229489	4.06e-06	0.00076229
AluSp_dup32005	0.229147	3.04e-07	9.99e-05
MER3_dup8985	0.228818	0.000213901	0.014604
AluJb_dup47099	0.228676	3.36e-05	0.00382096
MIR3_dup13805	0.228647	3.39e-05	0.00383774
MLT1B_dup960	0.228628	3.01e-07	9.99e-05
MER113_dup2890	0.228618	2.57e-09	2.76e-06
MIR_dup154791	0.22859	1.76e-06	0.000389094
L2b_dup19097	0.228586	1.74e-07	6.38e-05
MIRb_dup223053	0.228581	4.65e-05	0.00487993
AluJr_dup68867	0.228378	0.000314306	0.0191147
MIR3_dup70183	0.228108	1.56e-07	5.86e-05
L2c_dup49769	0.228044	1.15e-05	0.00169522
MSTD_dup7508	0.227953	7.83e-05	0.00715653
AluSz_dup82447	0.227876	1.02e-06	0.000259747
MER102a_dup1148	0.227813	2.38e-07	8.27e-05
MIRc_dup69280	0.227674	1.98e-07	7.11e-05
MER103C_dup361	0.227578	8.06e-05	0.00728299
L2a_dup97986	0.227536	2.31e-06	0.000485858
AluSx1_dup55652	0.227374	6.1e-06	0.00104405
MIR3_dup16737	0.227369	5.73e-05	0.00565909
MIR3_dup8911	0.227273	0.000296594	0.0184292
MIR3_dup89725	0.227173	2.49e-05	0.00299016
L2b_dup40183	0.22714	2.95e-06	0.000585029
AluJb_dup91522	0.2269	7.38e-06	0.00119937
MER65D_dup434	0.226896	1.47e-09	1.92e-06
AluSz_dup75782	0.226831	4.94e-05	0.00508149
L2c_dup132594	0.226737	3.56e-05	0.00398125
LTR16A_dup4428	0.226609	0.000556096	0.028905
MIR3_dup9621	0.226545	0.000195362	0.0137441
AluSx_dup90829	0.226382	5.1e-06	0.000913327
L1MB7_dup19664	0.226379	3.89e-05	0.00426068
L2c_dup76757	0.226232	0.0011546	0.0470913
MamRep564_dup665	0.226037	0.000144096	0.0109841
MIRb_dup49198	0.225984	0.000106578	0.00891101
MLT1H_dup9876	0.225933	0.00111805	0.0460557
MIR_dup149467	0.225749	2.38e-05	0.00291004
Tigger3a_dup4527	0.225696	3.53e-05	0.00396045
MIRb_dup99295	0.225513	0.000447441	0.024726
L2c_dup61118	0.225177	0.000235072	0.0156242
AluY_dup41346	0.225172	3.44e-06	0.000659104
AluSc_dup14128	0.225002	2.67e-06	0.000542038
LTR12E_dup111	0.224984	2.56e-05	0.00304124
LTR79_dup517	0.224828	8.27e-05	0.00737861
AluSp_dup43108	0.224776	6.62e-07	0.000187951
L1M5_dup11063	0.224765	0.000201302	0.0140223
AluJb_dup94461	0.224391	0.000284084	0.0178509
MIRb_dup218875	0.224248	2.26e-06	0.000477228
AluJb_dup124080	0.223786	2.57e-07	8.72e-05
L1M5_dup2827	0.223648	2.19e-05	0.0027363
X8_LINE_dup280	0.223497	0.00119357	0.048015
MLT1C_dup12504	0.223244	2.9e-09	3.01e-06
L2a_dup56538	0.223163	4.93e-05	0.00507715
MIR3_dup80878	0.223126	6.76e-06	0.00113395
L1MC4a_dup5418	0.2231	1.46e-06	0.00033944
L2c_dup132817	0.223029	8.7e-05	0.00764741
MER63A_dup2624	0.223019	0.000137179	0.0106658
MIR3_dup75851	0.222939	1.53e-05	0.00210414
MIR_dup65290	0.22272	5.17e-05	0.00522202
AluSz6_dup2697	0.222655	2.53e-06	0.000520208
MSTD_dup7509	0.222643	0.000458392	0.0250307
MIR_dup58305	0.222445	0.000743402	0.0353442
Tigger15a_dup4212	0.222292	0.000116678	0.00950296
AluSg_dup37163	0.222164	5.24e-05	0.00526408
AluY_dup28649	0.222155	1.3e-08	9.53e-06
AluSx1_dup29899	0.221962	1.58e-06	0.000359205
L2a_dup83853	0.22177	9.74e-05	0.00835536
AluSg7_dup626	0.221608	0.000146527	0.0111134
LTR37A_dup1878	0.221585	0.00044983	0.0247933
AluJb_dup9204	0.221575	4.95e-06	0.000895685
MIRb_dup19349	0.22144	4.87e-05	0.0050385
MIRb_dup155567	0.221275	9.17e-07	0.000238274
L2a_dup117708	0.220978	7.61e-10	1.24e-06
AluJo_dup14342	0.220787	0.000646295	0.0322022
MIRc_dup96241	0.220786	0.000725594	0.0348711
MIR_dup124880	0.220736	2.04e-07	7.31e-05
L2a_dup126077	0.220545	4.67e-05	0.00488799
MER53_dup5387	0.220369	0.000203385	0.0141488
MIRb_dup180232	0.220235	0.000161182	0.0119176
MER33_dup1299	0.219815	9.88e-10	1.4e-06
L2c_dup1742	0.219737	1.06e-08	8.25e-06
MIR3_dup61134	0.219664	0.000213929	0.014604
MIR_dup26787	0.219567	1.72e-05	0.00229081
MLT1J1_dup1664	0.219549	0.000115006	0.00941024
MIR3_dup19222	0.219545	2.11e-05	0.00267534
FLAM_C_dup6749	0.219449	1.61e-05	0.00218654
L2c_dup138738	0.219231	1.62e-05	0.00219397
MIR_dup116897	0.218871	9.35e-05	0.00807135
Charlie19a_dup1140	0.218743	1.27e-07	4.88e-05
AluJb_dup106343	0.218712	4.98e-08	2.6e-05
MLT1C_dup18514	0.218508	3.65e-05	0.00406057
MIR3_dup16425	0.218489	4.41e-05	0.00469089
MER20_dup10896	0.218195	9.59e-05	0.00824761
AluSx_dup140398	0.218159	1.12e-10	3.4e-07
UCON26_dup204	0.218146	0.000265585	0.0169603
L3_dup6489	0.21805	0.000519173	0.0275088
L1M5_dup59625	0.217907	9.45e-06	0.00144164
AluSq2_dup11271	0.217873	0.000151522	0.0113736
MER1B_dup2059	0.217864	7.07e-05	0.00665414
MIR3_dup78971	0.217761	0.000770497	0.0362901
MIR3_dup80323	0.217683	1.55e-05	0.0021248
L1MD1_dup6438	0.217615	5.58e-05	0.00554546
L2c_dup71731	0.217614	6.52e-05	0.00622136
MLT1J_dup10222	0.217516	0.00121315	0.0484527
L2a_dup169037	0.217018	7.32e-06	0.00119594
L3_dup16990	0.216257	7.63e-05	0.00705525
MIR3_dup5988	0.216232	6.82e-06	0.00113789
AluSx1_dup8133	0.215912	2.18e-07	7.75e-05
MER57B1_dup744	0.215515	4.97e-06	0.000897168
MLT1C.int_dup460	0.215284	2.05e-05	0.00261147
L2b_dup3611	0.215252	0.000462589	0.0251973
L2b_dup24280	0.215057	0.000145097	0.0110366
MER20_dup16388	0.214803	0.000345296	0.0205508
AluSq2_dup37981	0.21456	0.000123312	0.00989858
LTR16E2_dup2083	0.214344	4.83e-07	0.000145164
LTR67B_dup2871	0.214342	3.22e-06	0.000632827
L2a_dup168701	0.214315	0.000693996	0.0338307
HAL1_dup25708	0.214267	3.72e-10	7.42e-07
LTR37B_dup1787	0.214239	3.93e-07	0.000122891
MIRc_dup26091	0.213919	0.000956039	0.0415029
AluSx4_dup2202	0.213781	4.77e-08	2.52e-05
MIRc_dup20302	0.213756	4.19e-05	0.00450432
AluSp_dup39010	0.21353	9.93e-08	4.17e-05
MIR3_dup7883	0.213423	2.45e-05	0.00296206
MIRb_dup40741	0.213416	8.82e-05	0.00770902
L1MC4_dup10533	0.213333	1.1e-06	0.000273481
L2a_dup112308	0.213169	0.000130311	0.0103119
Charlie8_dup2525	0.213129	0.00025028	0.0163135
L1MEa_dup335	0.212974	5.66e-06	0.00098249
L2_dup40781	0.212899	0.000352628	0.0208466
L2c_dup132799	0.212746	1.33e-08	9.69e-06
AluSz_dup80127	0.212706	1.2e-05	0.00175797
MIRb_dup119133	0.212586	2.37e-05	0.00290204
AluJo_dup22213	0.212579	4.17e-05	0.00449932
MIRc_dup69282	0.212338	2.39e-05	0.00291842
L1M5_dup62965	0.21229	7.36e-07	0.000202505
UCON4_dup110	0.212192	0.00089929	0.0399489
AluSx_dup136793	0.212124	0.000242136	0.015971
L2a_dup148462	0.211979	0.000180463	0.0129193
L1MC3_dup8933	0.211867	8.56e-06	0.00133477
L1ME1_dup27812	0.211568	5.08e-05	0.00516225
AluJo_dup13326	0.21154	0.000501237	0.0268442
L2b_dup1908	0.211513	0.0011837	0.0477464
MER91A_dup1332	0.211502	0.000645902	0.0321978
LTR85c_dup323	0.211417	0.000613394	0.0309562
FLAM_C_dup18307	0.211325	1.33e-10	3.61e-07
L1PA16_dup7682	0.211227	0.000134968	0.0105382
L1MC5_dup621	0.211192	4.82e-07	0.000145164
MIRb_dup56487	0.211127	0.00109518	0.0455091
MIRb_dup208460	0.211114	8.34e-05	0.00742004
MER20_dup11381	0.211113	0.000135959	0.010591
L2c_dup125248	0.210945	6.06e-05	0.00588806
L2a_dup157607	0.210651	8.3e-06	0.00131008
FLAM_C_dup20721	0.210617	8.52e-06	0.0013304
AluJo_dup25503	0.210435	1.1e-05	0.00162722
L1MC4_dup19711	0.210341	7.54e-06	0.00121748
L1ME4a_dup9131	0.210276	1.24e-05	0.00179837
AluSx_dup132840	0.210221	0.000691579	0.033744
MamGypLTR2c_dup913	0.210203	0.000133362	0.0104673
FRAM_dup6823	0.20998	0.000100148	0.00849656
AluJb_dup91530	0.209891	6e-07	0.000173015
MIR3_dup67008	0.209859	6.37e-07	0.000181251
MLT2B4_dup4533	0.209694	0.000153175	0.0114697
AluSp_dup31503	0.209645	9.88e-05	0.00840583
L2_dup456	0.209456	0.000213038	0.0145917
AluJr4_dup11829	0.209357	1.85e-05	0.00241968
L1ME3C_dup11916	0.209355	2.83e-05	0.00331286
L2c_dup71633	0.209301	2.03e-05	0.00258961
MIR_dup173846	0.209229	6.17e-06	0.00104892
AluSc_dup11679	0.209151	1.22e-06	0.000296877
MIR_dup3681	0.209057	0.000570059	0.0293284
MER110A_dup549	0.208858	4.31e-06	0.000798468
MIRb_dup130132	0.208824	7.17e-06	0.001183
MIRb_dup91058	0.208628	7.19e-06	0.001183
AluSz_dup88748	0.208522	5.27e-05	0.00528563
L2b_dup89746	0.208263	4.38e-09	4.06e-06
MIR3_dup64958	0.208038	1.34e-05	0.00191607
AluSx1_dup56032	0.207946	4.26e-07	0.000131173
MIR3_dup5886	0.207828	0.000706411	0.0342467
L1ME2z_dup3739	0.20714	0.000874077	0.0392649
LTR9_dup250	0.207095	4.64e-08	2.47e-05
MIR3_dup37192	0.207089	0.000641435	0.0320203
AluJr_dup69260	0.20704	0.000164307	0.0121208
MIR_dup119911	0.207023	0.00022653	0.0151753
AluJb_dup120454	0.206878	0.000252646	0.0163884
L2a_dup167547	0.206818	0.000181324	0.012972
MIR_dup163220	0.206609	0.000935038	0.040893
MIRc_dup6902	0.206556	0.000494637	0.026531
L1ME1_dup8344	0.206521	0.000450575	0.0248215
AluSq_dup11120	0.206135	1.47e-05	0.00205066
L2a_dup116074	0.205939	2.22e-05	0.00275106
AluJo_dup50864	0.205871	0.00056498	0.0291521
MLT1A0_dup6968	0.20575	0.000294584	0.0183366
L2c_dup67185	0.205671	0.000380945	0.0220046
L1MA6_dup5208	0.205662	0.000103316	0.00869703
MIR3_dup34017	0.20559	2.61e-05	0.00307896
MIRc_dup5411	0.205505	0.000990858	0.0424402
MIR_dup173393	0.205162	1.32e-05	0.00190004
MIRb_dup79267	0.205025	2.04e-05	0.00260781
MER51A_dup167	0.204895	4.98e-07	0.000149002
AluSq2_dup33913	0.204718	1.48e-08	1.06e-05
L1MB4_dup5972	0.204542	0.000169457	0.0123653
MIRb_dup90016	0.204507	0.000245159	0.0161527
MIR_dup118581	0.204416	0.0007995	0.0371277
AluSz_dup6904	0.204209	3.51e-05	0.00393985
MIRb_dup186938	0.204177	0.000738297	0.035228
MIRc_dup6231	0.20394	2.59e-08	1.62e-05
L1ME3B_dup245	0.203908	1.25e-07	4.88e-05
AluJb_dup87488	0.203583	8.69e-05	0.00763773
MIRb_dup102188	0.203178	0.000220661	0.0149097
MER74B_dup803	0.203137	3.09e-09	3.11e-06
L1MEc_dup18413	0.203023	0.000974068	0.0419838
LTR78_dup1257	0.202831	1.21e-06	0.000296877
MER8_dup1714	0.20278	1.09e-06	0.000272957
AluJo_dup18782	0.202717	0.000188823	0.0133998
MIR_dup64657	0.202582	4.55e-08	2.46e-05
HUERS.P3.int_dup167	0.202245	1.06e-06	0.000268869
L2a_dup10436	0.202244	1.34e-08	9.7e-06
AluJb_dup50166	0.202237	3.9e-05	0.00427537
MER20_dup11380	0.201966	0.000579203	0.0296261
AluSz_dup90012	0.20192	8.16e-05	0.00734609
MIRc_dup80555	0.201883	0.000184077	0.0131246
MIR3_dup42043	0.201816	0.000813795	0.0375864
FLAM_A_dup14306	0.201217	1.02e-05	0.00153557
AluJb_dup138167	0.200935	3.36e-05	0.00382096
MIR3_dup49313	0.20057	0.000879474	0.0393946
MER31A_dup1018	0.200419	4.42e-08	2.42e-05
L2_dup3743	0.199989	0.000347398	0.0206411
Tigger14a_dup122	0.199604	1.89e-05	0.00246152
L2a_dup159395	0.199004	3.04e-05	0.0035065
L1MC4_dup25848	0.198969	6.47e-05	0.00619168
AluSx_dup24243	0.198905	0.000413027	0.0233483
MER66D_dup205	0.198755	4.52e-05	0.00477569
AluSc_dup21871	0.198754	7.96e-05	0.00722588
MIRb_dup1285	0.198492	3.8e-05	0.00418171
L1MEa_dup334	0.198343	0.000107959	0.00898639
MIRb_dup82645	0.198224	1.55e-06	0.000352835
L2c_dup1384	0.197786	6.72e-05	0.0063842
L1ME4a_dup8261	0.197699	5.25e-06	0.000935419
MIRb_dup82620	0.197691	0.000140145	0.010839
MIRb_dup215166	0.197636	4.55e-06	0.000838565
MIR3_dup1551	0.197557	0.00072109	0.0347346
L2c_dup12566	0.197554	3.9e-06	0.000738602
MIRb_dup187448	0.197552	0.000290583	0.0181195
L1ME4a_dup8928	0.1975	1.66e-05	0.00222756
MIR_dup65289	0.196956	0.000313041	0.0191033
L2c_dup128057	0.196905	0.000215093	0.0146363
AluSg_dup2278	0.196904	2.07e-06	0.000446251
AluSx_dup125170	0.196753	7.12e-07	0.00019831
L2a_dup27436	0.195981	4.72e-05	0.00492253
L2a_dup159963	0.195882	7.43e-07	0.000203824
AluSq2_dup44107	0.195787	3.4e-06	0.00065726
MSTD_dup5372	0.195636	9.72e-06	0.00147664
AluJo_dup46293	0.195515	5.06e-06	0.00091011
AluY_dup78861	0.195473	5.72e-06	0.000990457
MLT1K_dup15143	0.195418	8.67e-07	0.000227812
L3_dup44507	0.195241	4.62e-07	0.00014024
MER94_dup1580	0.195149	0.00093114	0.0408068
AluJb_dup46718	0.195117	0.000281628	0.0177282
L2b_dup63263	0.19508	0.000982965	0.0422382
L2b_dup33224	0.194922	0.000252915	0.0163884
AluSc_dup17439	0.194855	2.73e-06	0.000553186
AluSx_dup111558	0.194806	7.32e-06	0.00119594
MIRc_dup16729	0.19472	5.5e-05	0.00547414
MIRc_dup54765	0.194603	0.000347278	0.0206411
MIRc_dup8147	0.194506	0.00114524	0.0467998
MIR_dup128148	0.1945	6.86e-05	0.00650549
L2c_dup132805	0.194465	1.26e-05	0.00182776
MIRb_dup81368	0.194448	3.31e-05	0.00377292
AluSz6_dup14850	0.194339	1.39e-05	0.001968
FLAM_C_dup15946	0.194335	1.39e-05	0.001968
AluJo_dup66307	0.194244	7.8e-05	0.00714975
L2b_dup63576	0.194205	0.000270703	0.0172248
MSTC_dup1510	0.193896	0.000126164	0.0100438
MIR_dup119912	0.193638	2.25e-06	0.000475579
AluSx1_dup99351	0.193635	0.000169948	0.0123896
L1PA8_dup6038	0.193495	2.37e-08	1.53e-05
MER58A_dup7044	0.193405	3.32e-05	0.00378025
AluYc_dup7288	0.193299	0.000985431	0.0422932
AluSp_dup20192	0.193238	0.000151569	0.0113736
LTR33_dup8901	0.192959	7.86e-05	0.00716988
FAM_dup3070	0.192801	0.000502383	0.026892
AluSx1_dup8886	0.192736	1.98e-05	0.00253895
AluSx_dup105585	0.19253	0.000308216	0.0189717
MER33_dup6175	0.192328	0.0001492	0.0112516
MER39_dup2897	0.192303	7.36e-07	0.000202505
L2a_dup28225	0.191916	0.000207958	0.0143537
MER31A_dup1256	0.191837	0.000533039	0.0279674
L1M4_dup12156	0.191699	4.58e-10	8.23e-07
L2c_dup133482	0.191669	3.42e-05	0.00386385
L1MB5_dup2578	0.191558	4.6e-06	0.000844038
MLT1D_dup3303	0.191551	0.000149781	0.0112827
AluSx_dup131733	0.191392	4.41e-05	0.00469089
L1M5_dup161	0.191283	0.000301831	0.0186998
MIR3_dup75852	0.19125	0.000196808	0.0138275
L2c_dup102910	0.190944	0.000223782	0.0150726
L3_dup43278	0.190903	0.000914595	0.0402883
Charlie16a_dup1324	0.190626	0.000103333	0.00869703
MIR3_dup84604	0.190552	0.000170024	0.0123896
AluSx_dup12061	0.190446	0.000308456	0.0189717
MIRb_dup168983	0.19028	0.000671505	0.0329926
L3_dup23290	0.190275	0.000968655	0.0418788
MIR_dup101879	0.190142	9.6e-06	0.00146293
MLT1B_dup17621	0.190121	4.7e-06	0.000856394
L2c_dup27536	0.190073	0.000626868	0.031516
L1MB5_dup1316	0.190057	0.000109932	0.00905805
MER103C_dup6518	0.190043	1.05e-06	0.000266313
AluJb_dup449	0.190031	1.32e-06	0.000314986
MIRc_dup38494	0.189983	0.000114214	0.00936718
AluSz6_dup14358	0.189826	0.000140251	0.0108393
MIRc_dup39987	0.18969	5.06e-05	0.00515018
L2c_dup133134	0.189559	4.52e-05	0.00477569
AluSz_dup85692	0.189529	7.38e-05	0.00687172
AluSx_dup135131	0.189474	3.02e-05	0.0034866
LTR13_dup264	0.189373	7.01e-07	0.000195952
MER45A_dup3143	0.189367	0.000120941	0.00976007
AluSx3_dup26898	0.189359	9.95e-06	0.00150662
MER66B_dup484	0.189288	1.46e-05	0.00204353
AluSx_dup130396	0.189171	0.000658563	0.032614
MIRb_dup39682	0.189158	0.000173772	0.0125928
MSTA_dup9313	0.189016	1.08e-07	4.41e-05
AluSz_dup60969	0.188988	0.000218681	0.0148076
AluJb_dup91529	0.188805	3.78e-08	2.14e-05
MamGypLTR2c_dup197	0.188712	1.92e-06	0.000418071
L1M4_dup2831	0.188615	8.68e-06	0.00134824
AluSx_dup54799	0.188587	1.73e-05	0.00229478
L1MB4_dup3061	0.188479	1.21e-07	4.79e-05
MLT1M_dup566	0.188441	0.00118431	0.0477511
MIRc_dup45138	0.188371	4.72e-05	0.00492268
MER103C_dup639	0.188353	4.91e-05	0.00506966
L2a_dup159962	0.188209	1.54e-06	0.000352835
AluJo_dup65258	0.188198	2.54e-05	0.00302855
MIR3_dup42044	0.18811	0.000879941	0.0393946
MER92B_dup262	0.188044	0.00041196	0.0233129
AluSp_dup35826	0.187959	2.07e-06	0.000446251
AluSz_dup92841	0.187834	0.000136039	0.010591
FLAM_A_dup1218	0.187806	0.000616462	0.0310768
AluSq2_dup50954	0.187805	1.58e-05	0.00215093
MIR3_dup65160	0.187712	0.000719383	0.0347008
AluSx_dup16492	0.187681	0.000276267	0.0174441
MER85_dup604	0.18753	0.000248506	0.016282
AluSc_dup33633	0.187524	1.1e-05	0.00162722
MIRc_dup6752	0.187476	0.000192083	0.0135638
MIR_dup64651	0.187357	4.98e-08	2.6e-05
MLT1J1_dup1680	0.187303	0.000169106	0.0123487
L2b_dup35800	0.187246	0.000534378	0.0280099
MIR_dup64649	0.187121	0.000350122	0.020768
AluJr_dup16526	0.187042	0.000138016	0.0106938
MIRb_dup165416	0.186922	0.00120113	0.0481724
AluSg_dup40488	0.186648	8.04e-05	0.00727904
FLAM_C_dup7367	0.186566	8.72e-05	0.00765341
MER33_dup7712	0.186556	0.000120444	0.009733
L2_dup38378	0.186547	8.25e-05	0.00737702
L3b_dup3749	0.186513	0.000674203	0.0330944
L4_dup14968	0.186467	0.00014246	0.0109144
MIRc_dup1589	0.186413	0.000289365	0.0180648
MER115_dup511	0.186368	0.000735565	0.0351451
MIRb_dup79266	0.186296	2.5e-05	0.00299673
MIR_dup39300	0.186144	0.000553171	0.0287954
L2c_dup138741	0.186015	1.07e-06	0.000270851
AluSg4_dup3179	0.185912	3.97e-05	0.00432994
Tigger4a_dup3439	0.185904	0.000228166	0.0152707
L2a_dup157193	0.185714	5.36e-06	0.000948129
HERVL74.int_dup495	0.185485	7.81e-10	1.24e-06
MIRb_dup83045	0.185421	8.48e-05	0.0074941
L2c_dup1385	0.185375	0.00110456	0.0457133
AluSz_dup90204	0.184978	2.44e-05	0.00296193
MIRc_dup89673	0.184904	0.000216877	0.014733
MIRb_dup208608	0.184838	0.000728449	0.0349312
FLAM_C_dup17610	0.184824	0.000300395	0.0186326
Tigger1_dup2461	0.184816	1.5e-05	0.00207853
MER3_dup4548	0.184754	0.000105498	0.00883714
L1MEc_dup11653	0.184692	0.000470192	0.025504
FLAM_A_dup10130	0.184656	0.000773055	0.0363459
MIRc_dup17146	0.18455	0.000753523	0.0357491
MER5A1_dup5535	0.184391	2.78e-05	0.00325552
MER63A_dup3294	0.184301	3.73e-06	0.000709877
L2a_dup75915	0.184276	9.28e-06	0.0014204
AluJo_dup64586	0.184207	0.000194877	0.0137219
L2_dup24806	0.184169	0.000803022	0.0372585
MIRb_dup196611	0.184122	0.000597922	0.0303635
MER44A_dup1352	0.184016	5.13e-06	0.000917686
AluSx_dup37018	0.183935	1.77e-05	0.00233962
THE1B_dup9025	0.183898	3.04e-05	0.00350906
L2c_dup96712	0.183832	0.000114388	0.00937413
MIRb_dup43712	0.183812	0.000145081	0.0110366
MIR_dup11607	0.183673	0.000101578	0.00859719
L1ME4a_dup37550	0.18365	0.000878215	0.0393839
MIR3_dup57653	0.183332	1.43e-05	0.00201194
MER131_dup88	0.183313	0.000282198	0.0177535
MIR3_dup67463	0.183231	0.00110484	0.0457133
L1MC4_dup19709	0.183002	6.31e-06	0.00107027
L1ME5_dup1684	0.182632	1.17e-06	0.000288485
L1M5_dup25478	0.182508	0.000592772	0.0301744
L2a_dup149507	0.182335	7.75e-05	0.00712583
MIR_dup173939	0.182273	0.000140652	0.0108465
MamRep564_dup597	0.182269	0.000288472	0.0180304
AluSx_dup110992	0.182261	2.51e-06	0.000519025
AluSz_dup76336	0.182237	2.85e-05	0.00333352
MIR3_dup46591	0.182178	0.000725877	0.0348711
MIRc_dup77072	0.182148	0.000820722	0.0377326
MIRb_dup161722	0.182055	0.00107498	0.0449849
Tigger1_dup2462	0.18203	5.02e-05	0.00512347
Tigger3b_dup4846	0.181812	0.000263726	0.0168721
L2_dup29196	0.181498	0.000135283	0.0105477
AluSx_dup50323	0.181289	1.69e-06	0.00037865
MER91A_dup2883	0.181243	3.34e-07	0.000106101
Tigger3a_dup763	0.181135	0.000262376	0.0168229
THE1D_dup11041	0.181072	0.000737493	0.0352214
L1M5_dup12682	0.180799	0.00010949	0.00904953
AluSx1_dup95726	0.180539	1.47e-05	0.00205066
AluJo_dup63284	0.180267	0.000246253	0.016204
MER87B_dup22	0.180259	3.25e-05	0.00373205
L2b_dup3573	0.180158	5.23e-05	0.00525859
Tigger1_dup2179	0.180154	2.91e-10	6.85e-07
MIR3_dup75853	0.180108	0.00106231	0.0445807
AluJo_dup21884	0.179926	3.68e-05	0.0040868
MIR_dup93838	0.179924	1.53e-05	0.00210736
MIRb_dup96906	0.179843	0.000154075	0.0115208
MamRep564_dup598	0.17983	0.000200472	0.013987
AluSx_dup824	0.179743	6.89e-09	6.03e-06
MLT1E1A_dup2461	0.179665	2.32e-06	0.00048752
L1MEg_dup17086	0.179576	9.8e-05	0.00837535
MIRb_dup14911	0.179434	0.000339469	0.0202838
AluJr_dup69891	0.179375	7.91e-05	0.00719216
MIRc_dup83488	0.179117	0.00021392	0.014604
MIRc_dup66732	0.179074	0.000284793	0.0178849
AluSq2_dup40257	0.178926	0.000117567	0.0095533
MIR_dup2716	0.17862	0.00107623	0.0450044
L2b_dup63931	0.178319	0.000517493	0.0274986
MIRb_dup82636	0.178316	0.000264584	0.0169066
AluJb_dup118578	0.178078	0.00117655	0.0475834
MLT1B_dup17732	0.178054	0.00021306	0.0145917
MSR1_dup110	0.178035	6.8e-05	0.00646031
AluSz6_dup37880	0.177903	5.97e-05	0.00583402
LTR40c_dup538	0.177892	0.000913851	0.0402825
MIR_dup3248	0.177672	0.000796874	0.0370437
MIR_dup131763	0.177614	0.00017349	0.0125816
MIR_dup87457	0.177358	0.000183127	0.0130771
MIR_dup36948	0.177332	1.63e-05	0.00220128
LTR34_dup330	0.177177	1.96e-05	0.00252788
AluSx1_dup52713	0.177164	0.000896795	0.0399129
AluY_dup19927	0.177112	2.07e-05	0.00262516
FLAM_A_dup11340	0.177086	1.42e-05	0.00200562
MIR_dup171190	0.1769	0.000564867	0.0291521
AluJr_dup32590	0.176765	0.000409399	0.0232051
Tigger3a_dup1307	0.176558	0.00108579	0.0453135
MIRc_dup80107	0.176393	5e-05	0.00511299
MIRb_dup200528	0.176205	0.00122585	0.0486076
HUERS.P3.int_dup565	0.176137	7.95e-07	0.000212685
AluSc5_dup2601	0.176041	1.94e-05	0.00251105
AluSx_dup140102	0.175605	6.05e-05	0.00588486
AluJr_dup8234	0.175399	0.000747101	0.0355041
MER63D_dup404	0.175349	0.000902168	0.0400006
MLT1E1A_dup1499	0.175316	1.31e-07	4.99e-05
MIR3_dup61377	0.175195	2.33e-06	0.000487772
MIR_dup104995	0.174971	4.05e-05	0.00439699
L2c_dup100179	0.17495	2.02e-05	0.00258908
L2a_dup93983	0.174945	8.38e-05	0.00743747
L3_dup21318	0.174904	0.000209909	0.0144312
L1M5_dup63470	0.174771	7.77e-05	0.0071329
AluY_dup113241	0.174725	0.000340948	0.0203378
MARNA_dup1425	0.174572	6.69e-05	0.0063649
MLT1H_dup1295	0.174511	0.000208366	0.0143725
L2c_dup79366	0.174495	6e-05	0.00584521
AluSg7_dup2784	0.174337	0.000191675	0.0135568
AluSz_dup50628	0.1743	3.45e-05	0.00389414
MER91A_dup1427	0.174177	0.000624399	0.0314127
THE1D.int_dup1722	0.173848	2.22e-05	0.00275595
Tigger7_dup1297	0.173719	0.000917499	0.0403593
MIRc_dup99081	0.173607	3.5e-10	7.42e-07
MIRb_dup154436	0.173589	2.61e-08	1.62e-05
AluJr_dup8983	0.173426	0.000329272	0.01982
MIR3_dup27024	0.173209	0.000519254	0.0275088
Charlie1_dup759	0.173188	6.77e-08	3.16e-05
MIRc_dup12716	0.173142	0.000784038	0.0366184
AluSx1_dup12202	0.173001	9.69e-07	0.000249014
FLAM_A_dup3412	0.172848	5.16e-08	2.64e-05
MIR3_dup85013	0.172814	0.000104048	0.00875025
AluSz_dup17751	0.172772	0.000186909	0.0132818
AluSx_dup57421	0.172716	6.15e-06	0.00104756
AluSc8_dup17750	0.172684	5.06e-06	0.00091011
LTR33_dup3440	0.172623	4.23e-05	0.00452319
L1ME5_dup1756	0.172596	2.17e-06	0.000463146
LTR16A1_dup1770	0.172438	0.000820096	0.0377326
AluJr4_dup9208	0.172309	0.000420106	0.0236307
MIR3_dup1577	0.172015	1.21e-05	0.00176787
MIRc_dup64774	0.171953	0.000259608	0.0166868
L1MC4a_dup24109	0.171882	5.5e-08	2.76e-05
MER94_dup3234	0.171612	6.76e-07	0.000190784
MIR_dup161189	0.171497	0.00119829	0.0481448
MER41A_dup832	0.17146	2.76e-07	9.23e-05
AluJb_dup53214	0.171421	9.6e-05	0.00825341
AluSc5_dup6739	0.171365	9.67e-06	0.00147069
L2b_dup35221	0.17128	1.08e-05	0.0016128
AluJr_dup22038	0.171249	6.12e-06	0.00104551
AluSz_dup10891	0.170931	0.000739675	0.0352778
MER58C_dup265	0.170892	0.00108343	0.0452342
MamGyp.int_dup324	0.17078	0.000112902	0.00927387
MIR_dup171192	0.170609	8.71e-05	0.00764741
AluSz_dup52085	0.170379	1.08e-05	0.00161248
MIRb_dup210440	0.170374	7.98e-06	0.00127448
AluSx1_dup13948	0.170359	4.55e-05	0.0047924
AluSq2_dup37276	0.170271	5.8e-05	0.0057036
MIR3_dup1566	0.170208	0.000813994	0.0375864
MER90a_dup417	0.170197	1.52e-05	0.00209599
AluJb_dup25427	0.170185	0.000831311	0.0380778
LTR67B_dup1887	0.170146	4.23e-05	0.00452871
AluSz6_dup12557	0.170019	0.000249722	0.0163135
L1MB8_dup11443	0.169907	0.000937621	0.0409355
AluSz6_dup9674	0.169788	8.03e-05	0.00727504
AluSx_dup119975	0.169751	1.86e-05	0.00242985
MSTC_dup1512	0.169639	0.000253356	0.0164069
MIRb_dup210758	0.169625	0.000214884	0.0146331
AluSq2_dup958	0.169602	2.16e-06	0.00046209
AluSz_dup62381	0.169598	3.75e-05	0.00414827
AluJb_dup36615	0.169486	0.000175385	0.0126756
AluSq2_dup3951	0.169465	8.81e-05	0.00770435
Arthur1B_dup23	0.169423	0.00109237	0.0454316
MER112_dup3639	0.1694	0.00114815	0.0468824
FLAM_C_dup20267	0.169219	2.52e-05	0.00300602
MIRc_dup101938	0.169106	2.78e-06	0.000560591
MER58A_dup1340	0.169102	7.81e-05	0.00714975
MIR_dup64656	0.169063	1.14e-06	0.000282001
MIRc_dup38787	0.169035	0.000266088	0.0169719
AluSz_dup7743	0.16896	2.56e-05	0.003041
Tigger3a_dup5066	0.16855	1.52e-05	0.00209689
AluSz_dup85691	0.168449	6.11e-05	0.00591429
AluSq2_dup52252	0.168416	6.14e-05	0.00594451
AluJb_dup116272	0.168271	0.000361211	0.0212119
MER91C_dup1546	0.168095	0.000692771	0.0337866
MIRb_dup158105	0.16789	4.09e-07	0.000126689
AluSz6_dup44364	0.167869	3.38e-05	0.00383558
L2b_dup82195	0.16784	7.48e-07	0.00020452
AluJr_dup22471	0.167791	0.00061157	0.0308936
AluSx_dup31177	0.167684	0.000251346	0.0163402
L1MCc_dup2361	0.167644	0.000307319	0.0189621
AluSz_dup27650	0.167396	7.94e-05	0.00721149
L1MB1_dup5625	0.167367	2.13e-06	0.000457913
MIR_dup144258	0.167265	3e-05	0.0034746
L2b_dup79194	0.16717	0.00017257	0.012532
MLT1G1_dup2941	0.167152	5.34e-06	0.000945916
AluSq2_dup45887	0.166963	1.63e-06	0.000367062
AluJb_dup30102	0.166902	9.09e-05	0.00789711
MER113A_dup8	0.166808	0.00101639	0.0432362
MIR_dup119833	0.166686	0.000730969	0.0350045
L1MB7_dup16288	0.16646	6.39e-05	0.0061376
L2a_dup130144	0.166331	0.000293839	0.018301
AluJb_dup81438	0.16625	0.000192038	0.0135638
MER5A_dup23388	0.166247	2.44e-05	0.00296193
MIR_dup24470	0.166242	9.07e-06	0.00139518
AluSx_dup44245	0.165942	2.88e-08	1.77e-05
AluY_dup5685	0.165638	1.15e-07	4.6e-05
L1MA6_dup5168	0.165619	1.26e-05	0.00182776
Charlie5_dup2214	0.16561	0.000391519	0.0224683
MER124_dup348	0.165507	0.000109714	0.00905417
MIRc_dup36734	0.165453	0.000679415	0.0332885
FAM_dup3950	0.165426	0.000959704	0.0415937
MIR_dup172472	0.16526	0.00080807	0.0374376
AluY_dup107164	0.165204	8.96e-06	0.001383
AluSz6_dup2699	0.165149	0.00116914	0.0473835
AluSz6_dup19787	0.16495	0.000862448	0.0389407
L1MEf_dup9711	0.164842	4.22e-05	0.00451834
MER45A_dup2174	0.164408	3.44e-05	0.00388242
MER33_dup9403	0.164387	7.64e-05	0.00705525
MIR3_dup88203	0.1643	1.52e-05	0.00209689
MLT2C1_dup2413	0.164089	0.00123135	0.0486407
MIRb_dup37948	0.163947	0.00122896	0.0486076
MIRb_dup223060	0.16386	1.49e-05	0.00206706
MamGypLTR2c_dup198	0.163806	0.000384417	0.022181
AluSx_dup45049	0.163662	0.00010281	0.00867375
MIR3_dup30099	0.163625	0.000568843	0.0292943
MIRb_dup119122	0.163607	0.000338729	0.0202625
AluSq_dup3367	0.163547	2.19e-05	0.0027354
AluSc_dup11561	0.163543	6.18e-07	0.000176944
MIR_dup12593	0.163496	0.000211229	0.0144944
AluSg_dup26138	0.163425	1.68e-06	0.000376999
MER3_dup1422	0.163208	5.26e-05	0.00527836
MIRb_dup82385	0.163129	0.000225403	0.0151336
MLT1K_dup739	0.163128	0.00123633	0.0487714
L1MD3_dup4740	0.163085	3.4e-06	0.00065726
MER45C_dup1141	0.162904	0.000376149	0.0218348
MER113_dup2640	0.16288	0.000351099	0.0207905
MIRb_dup120035	0.162808	0.00100091	0.0426978
AluSx1_dup88986	0.162802	0.000216932	0.014733
HERVL74.int_dup494	0.162745	2.66e-07	8.93e-05
MLT1H_dup7251	0.162607	0.000455492	0.0249367
Charlie1b_dup1194	0.162598	1.59e-05	0.00216752
AluSq2_dup45159	0.162481	1.26e-06	0.000303366
L1ME4a_dup25482	0.162382	0.000108943	0.00903426
AluJb_dup118675	0.161985	6.64e-07	0.000187951
L1MC1_dup11137	0.161971	0.000455104	0.0249283
L1ME5_dup1278	0.161748	6.43e-06	0.00108961
AluSp_dup42569	0.161602	0.00030825	0.0189717
LTR8_dup3476	0.161422	1.18e-05	0.00173496
AluY_dup39997	0.161395	5.07e-08	2.62e-05
MIR_dup162876	0.161382	0.000399096	0.0227674
AluSx1_dup96793	0.161365	2.02e-06	0.000437879
AluSz_dup37376	0.160984	0.00114074	0.0466697
HAL1.3A_ME_dup736	0.160928	0.00121221	0.0484409
AluSp_dup24300	0.160922	3.29e-06	0.000641796
MIR3_dup88204	0.160916	0.000122886	0.00987944
AluSz_dup88712	0.160742	2.58e-09	2.76e-06
AluSx_dup141938	0.160703	2.87e-05	0.00334543
AluSc8_dup13369	0.160683	0.000641049	0.0320162
L2c_dup53786	0.160626	0.000533906	0.027999
MLT1C_dup3984	0.160386	5.55e-05	0.00551579
L2c_dup13543	0.160253	0.000410286	0.023243
LTR16E1_dup1813	0.160193	7.92e-05	0.00719465
AluSz6_dup6400	0.16017	1.93e-05	0.00249519
LTR33_dup3445	0.160131	6.15e-05	0.00594815
Charlie7_dup1694	0.160081	5.03e-05	0.00512347
L1ME3B_dup5557	0.159861	0.00107534	0.0449849
MamRep137_dup1539	0.159853	0.000992298	0.0424846
MER102b_dup3198	0.159782	0.000354945	0.0209135
AluSx1_dup45584	0.159735	0.000125975	0.0100389
MIR3_dup83063	0.159619	0.000898356	0.0399487
AluSx_dup138592	0.159561	3.62e-06	0.000690856
MIRb_dup186069	0.159474	0.000877643	0.0393807
L2a_dup156921	0.159422	0.000165199	0.012172
MER103C_dup8538	0.159411	0.000559323	0.028991
AluSq2_dup53724	0.15938	3.93e-05	0.00429389
MER4A_dup27	0.159266	0.000263384	0.0168604
AluJo_dup17132	0.159166	0.000766411	0.0361782
Charlie1b_dup1202	0.159139	0.000441572	0.0245168
L2_dup6976	0.159044	0.000392005	0.0224718
MER102a_dup2133	0.158998	0.00100357	0.0427942
L3b_dup1629	0.158901	0.000249405	0.0163107
L2b_dup39	0.158876	0.0002514	0.0163402
MLT1B_dup4269	0.158797	6.51e-05	0.0062199
MIR_dup107350	0.158755	0.000311275	0.019052
AluJr_dup68716	0.158716	1.17e-06	0.00028909
MER58A_dup10747	0.158698	9.98e-05	0.00848162
MER113_dup3678	0.158638	9.93e-05	0.00844637
AluSp_dup1101	0.158555	0.000258131	0.0166145
MIR_dup64644	0.158497	0.000141886	0.0108958
MIRb_dup82646	0.158493	0.000352034	0.0208231
MER5A_dup15048	0.158287	0.000340012	0.0202934
AluSx1_dup98367	0.158287	5.16e-05	0.00521782
AluSx_dup68955	0.15812	0.000183023	0.0130771
MIRb_dup101997	0.157977	0.0012016	0.0481731
AluY_dup25655	0.157914	0.000907314	0.0400476
AluJo_dup70600	0.15784	1.94e-05	0.00250501
THE1D_dup6345	0.157813	0.000311799	0.0190718
LTR53_dup204	0.157802	0.000134777	0.0105382
AluY_dup39998	0.157773	1.03e-07	4.26e-05
MIRc_dup61525	0.157765	0.000817229	0.0376537
L1MB4_dup2900	0.157729	0.000394762	0.0225566
L2b_dup90790	0.157614	0.00111255	0.0459069
LTR33_dup8711	0.157328	8.42e-06	0.00131844
L2b_dup79035	0.157277	4.73e-09	4.36e-06
AluSx1_dup57107	0.157274	8.62e-06	0.00134114
MER90_dup409	0.157239	4.21e-07	0.000129978
L2c_dup63935	0.157155	0.000733187	0.0350948
AluSx_dup44225	0.157126	0.000159618	0.0118516
L2_dup47464	0.157106	0.000447428	0.024726
AluSx_dup108036	0.157054	7.95e-06	0.00127268
MIRb_dup2855	0.156883	0.000439502	0.0244532
L1MC3_dup6596	0.156744	4.35e-05	0.00463803
MER117_dup3092	0.156673	0.000867154	0.0390539
L2b_dup40001	0.156581	7.17e-05	0.00672997
AluSx1_dup98171	0.156562	0.0012181	0.0484894
AluY_dup33658	0.156472	8.28e-06	0.00130795
AluY_dup105204	0.156273	0.00107179	0.0449073
MIR3_dup65042	0.156202	1.15e-07	4.6e-05
AluSx1_dup108634	0.156175	0.000781021	0.036542
LTR1D_dup913	0.15611	0.000247456	0.0162334
MIRc_dup93420	0.15604	0.000524997	0.0277102
MIRc_dup1931	0.155962	0.000990462	0.0424402
L1MA6_dup5214	0.155884	1.63e-05	0.0021982
Charlie2b_dup1366	0.155881	0.000255739	0.0165108
FRAM_dup406	0.155854	1.7e-05	0.00227027
AluY_dup23069	0.155848	4.67e-06	0.000852726
AluJb_dup92521	0.155769	0.000790677	0.0368635
L2_dup54532	0.155564	0.000510461	0.0271733
L1MB7_dup3425	0.155545	0.000843114	0.038434
HERVIP10FH.int_dup665	0.155483	0.000813379	0.0375864
AluSz_dup82446	0.155439	0.000369962	0.0215584
MIR3_dup61877	0.155344	0.000126008	0.0100389
L1ME4a_dup17805	0.155078	5.01e-05	0.00512055
AluJb_dup17353	0.154881	0.000383514	0.0221409
MIRb_dup164330	0.154881	0.000483095	0.0260174
MIRc_dup101968	0.15467	0.000563157	0.0291098
AluSx1_dup1969	0.15466	0.00113357	0.0464481
MIRc_dup101939	0.154618	0.000203763	0.0141657
L1MC5_dup1051	0.154601	3.49e-05	0.0039281
L4_dup8718	0.154558	1.09e-06	0.000273481
AluSp_dup9581	0.154553	8.45e-06	0.00132171
AluSc8_dup17767	0.15454	0.000339428	0.0202838
LTR37B_dup1788	0.154525	0.00028936	0.0180648
MER34A_dup501	0.154388	7.2e-06	0.001183
AluSx1_dup37093	0.154341	2.91e-05	0.00338065
FLAM_A_dup14392	0.154258	3.59e-05	0.00400767
MIR_dup173847	0.154226	7.34e-05	0.00685137
MIRc_dup35621	0.154154	1.13e-05	0.0016622
L1ME4a_dup5867	0.15408	8.13e-05	0.00732861
MER5A_dup23669	0.154008	0.000997188	0.0425907
AluSx1_dup68783	0.153926	0.000967479	0.0418622
L3_dup32858	0.153925	4.98e-05	0.00511299
L2a_dup168462	0.153619	0.000953581	0.0414471
L2b_dup81934	0.1535	0.0005283	0.027829
AluSc_dup27005	0.153479	0.000571988	0.0293991
L3_dup41338	0.153323	7.19e-06	0.001183
AluY_dup43657	0.15331	0.000727053	0.0348801
AluJr_dup3360	0.153244	0.000366287	0.0214268
L2b_dup35724	0.153233	0.000580461	0.0296761
MIRc_dup87492	0.153132	0.000177218	0.0127472
AluSg_dup39154	0.153116	3.12e-07	0.000101237
AluJb_dup39007	0.153051	3.87e-06	0.000734684
MIR3_dup30584	0.15298	0.000121314	0.00978274
THE1B_dup8229	0.152929	0.00017598	0.0127013
AluSx3_dup19943	0.152876	0.00107519	0.0449849
MIR_dup155174	0.152829	0.000252908	0.0163884
L2a_dup65542	0.152797	1.85e-08	1.26e-05
AluSg_dup8296	0.152785	0.000183163	0.0130771
MLT1J2_dup2797	0.152693	0.000272962	0.0172997
LTR16C_dup1292	0.152644	1.72e-06	0.000382321
FLAM_C_dup9143	0.152624	1.25e-06	0.000300567
L2c_dup10235	0.152583	3.39e-05	0.00384019
L2c_dup123443	0.152579	3.1e-05	0.0035724
AluSp_dup2424	0.152477	3.4e-05	0.0038431
MIRb_dup199756	0.152411	0.00119178	0.047961
Charlie4z_dup275	0.152396	0.00028813	0.0180196
AluSc5_dup4439	0.15238	0.00077592	0.0364473
MLT1J1_dup1679	0.152194	0.000587867	0.0300257
L1ME1_dup29360	0.152185	0.000124332	0.00995029
AluSg7_dup5264	0.152147	6.93e-05	0.00655267
L1M5_dup8591	0.151767	0.000165771	0.0122015
MER113_dup3074	0.151759	1.2e-05	0.00175797
L1ME2_dup6595	0.151513	0.000353852	0.0208723
AluSx_dup128619	0.151325	3.42e-06	0.000658951
MLT1F2_dup5210	0.151173	4.56e-05	0.00479376
MER102c_dup131	0.150996	0.000143681	0.0109666
AluJo_dup63572	0.150946	0.000515092	0.0273923
MIRb_dup4056	0.150936	0.000217701	0.0147663
MLT1D_dup8209	0.150875	5.24e-06	0.000935419
AluJb_dup6664	0.150792	0.000563335	0.0291098
AluJb_dup39004	0.150758	0.000306043	0.0189164
AluSc_dup10798	0.150681	4.26e-11	1.93e-07
AluJb_dup8504	0.150672	0.000250201	0.0163135
AluSc_dup27989	0.150664	4.23e-06	0.000789062
AluSz_dup38153	0.150637	0.000462634	0.0251973
AluJo_dup41691	0.150489	6.54e-06	0.00110321
Tigger16a_dup501	0.150468	7.33e-05	0.00684759
MIRc_dup60571	0.150467	1.56e-06	0.00035432
Charlie15a_dup3283	0.150404	0.000986777	0.0423167
MLT1B_dup17726	0.150388	4.37e-05	0.00465641
AluJr_dup68451	0.150212	0.00125327	0.0491649
MIR_dup152353	0.15018	0.000438808	0.0244403
AluJr_dup65152	0.150131	0.000147278	0.0111544
MIRb_dup186063	0.150085	0.00116994	0.0473885
FLAM_A_dup996	0.149939	8.73e-07	0.000228148
MER58A_dup11542	0.149799	0.00028548	0.0179068
MLT1I_dup1901	0.149791	5.3e-05	0.00530786
MIRb_dup69001	0.149778	0.000648248	0.032264
L1MA4_dup9559	0.149704	0.000806627	0.0374016
AluJr_dup69778	0.149517	0.000572499	0.0293997
L1PA16_dup10625	0.149466	0.000474469	0.0256783
L2c_dup24574	0.14942	0.0001053	0.00883451
MIRb_dup218877	0.149308	0.000108738	0.00902993
AluY_dup107131	0.149003	3.71e-10	7.42e-07
AluY_dup17120	0.148838	0.000505176	0.0270142
FRAM_dup7742	0.148824	9.14e-05	0.00793664
AluSz_dup24316	0.148815	0.000176306	0.0127155
MIRb_dup155566	0.148811	2.13e-05	0.00269175
FAM_dup4685	0.14872	0.0001535	0.0114859
MER5A1_dup9072	0.148717	0.000196753	0.0138275
L3_dup33030	0.148472	0.000707303	0.0342686
MER58C_dup1884	0.148463	1.79e-06	0.00039509
LTR10A_dup78	0.148412	7.47e-06	0.00120996
AluSz_dup65842	0.148354	3.7e-05	0.00409397
L2a_dup147262	0.148284	0.000392968	0.0224962
AluSx1_dup28135	0.148283	0.000883409	0.0395164
L2c_dup2973	0.148258	0.00121761	0.0484894
L1MA4_dup9558	0.148235	5.78e-05	0.00569047
AluSg_dup6688	0.147792	1.47e-05	0.00205066
L1MD2_dup1582	0.147325	0.00119017	0.0479328
L2a_dup110051	0.147223	0.000547599	0.028567
MIR_dup64645	0.147157	5.09e-05	0.00516902
LTR89_dup4	0.14711	0.000403324	0.0229344
L2a_dup156759	0.146878	3.27e-07	0.000104365
AluSx3_dup12827	0.146757	0.00114808	0.0468824
L2a_dup64864	0.146669	0.00103726	0.0437201
AluSp_dup18110	0.146669	0.000117195	0.00953057
AluSg7_dup3329	0.146648	4.55e-05	0.0047924
MIR3_dup5302	0.146622	0.000674172	0.0330944
L3_dup43656	0.146569	1.27e-05	0.00183045
MIRc_dup87109	0.146544	0.00127878	0.049944
LFSINE_Vert_dup148	0.146478	0.00100063	0.0426978
AluJr_dup4474	0.146422	0.00038623	0.0222371
AluSx1_dup84568	0.146418	0.000435522	0.0243212
AluSx_dup49136	0.146345	0.00027452	0.0173737
L3_dup21123	0.146339	0.000150484	0.0113082
MLT1A0_dup20359	0.146323	0.000453962	0.0248915
AluSx_dup117273	0.146259	0.00115694	0.0471473
L1MCa_dup1764	0.1461	3.27e-08	1.93e-05
AluSp_dup33859	0.146063	0.000596078	0.030299
MER63B_dup1877	0.145869	0.000886903	0.0396058
L1MC2_dup5153	0.145815	0.000366178	0.0214268
MIRb_dup12827	0.145765	0.000176417	0.0127155
L2c_dup126193	0.145761	0.000595857	0.030299
AluSx1_dup87073	0.1455	2.13e-05	0.00269429
AluSx1_dup100383	0.145272	0.00094677	0.0412225
L2a_dup159944	0.145254	0.000169112	0.0123487
AluJb_dup127917	0.145194	0.000645841	0.0321978
MLT1H.int_dup117	0.144936	0.000339806	0.0202926
MIR3_dup5553	0.144917	0.000129728	0.0102735
AluJr_dup51517	0.144858	0.000125168	0.0100021
LTR39_dup794	0.144849	5.16e-07	0.000152491
L3_dup33995	0.144725	0.000448805	0.0247605
MSTD_dup6978	0.144675	0.000472715	0.0256147
Tigger6a_dup740	0.144315	0.000108625	0.00902767
L2c_dup132785	0.144219	1.43e-06	0.000333013
MIRb_dup180459	0.14417	0.0010507	0.0441715
AluSq2_dup54015	0.144127	0.000167803	0.0122955
L2a_dup36907	0.144122	0.000457762	0.025021
MLT1K_dup2297	0.143954	0.000120513	0.009733
Charlie13b_dup353	0.143932	0.000411901	0.0233129
LTR54_dup259	0.143814	2e-05	0.00256166
AluSx3_dup18525	0.143807	0.000309299	0.0189957
AluSg4_dup6869	0.143677	0.000213238	0.0145945
AluSp_dup23792	0.143586	3.43e-06	0.000659104
AluSp_dup5758	0.143495	0.00117373	0.0474873
L1MB8_dup11572	0.143472	0.000137777	0.0106938
AluSz6_dup5606	0.143352	0.000665465	0.0328176
L1MB3_dup5764	0.143274	0.000349964	0.020768
L1MB8_dup16250	0.143045	2.42e-05	0.00295209
AluSz_dup88998	0.142994	0.000954389	0.0414652
AluSz6_dup22584	0.142829	0.000132504	0.0104231
L2c_dup137545	0.142582	5.1e-06	0.000913327
L3_dup36892	0.142556	5.64e-06	0.000981051
AluSx1_dup52715	0.142541	0.00101481	0.0431866
MIRb_dup119125	0.142332	0.000779001	0.036512
L1MCb_dup22	0.142322	0.000859799	0.0388709
MER5A_dup27380	0.142135	0.000118367	0.00959621
AluSg_dup28787	0.142122	0.000207921	0.0143537
LTR81_dup94	0.142032	0.00121819	0.0484894
AluSx1_dup91509	0.141993	0.000797343	0.0370437
L2c_dup100444	0.141895	0.00113947	0.0466495
AluSq_dup13235	0.141859	1.75e-06	0.000387367
MIR_dup124201	0.141761	0.000399351	0.0227681
L1MCa_dup1765	0.14161	1.58e-05	0.00214943
AluSz_dup83611	0.141562	0.000235256	0.0156267
MER106A_dup109	0.14155	0.000754286	0.0357652
L1ME4a_dup15377	0.141522	0.0006683	0.0328961
MIR_dup154388	0.141517	0.000650367	0.0323291
LTR16A1_dup2665	0.141461	2.74e-05	0.00321293
AluSq2_dup50217	0.141367	7.36e-06	0.0011989
Tigger2a_dup1621	0.141357	6.57e-05	0.00626797
MIR_dup168272	0.141334	7.83e-05	0.00715653
MER136_dup10	0.141315	3.86e-05	0.00423888
AluSx_dup87662	0.141158	0.000574928	0.0294786
Charlie8_dup1954	0.141068	0.000301474	0.0186886
MER57F_dup420	0.141046	8.15e-05	0.00734485
AluSq2_dup5295	0.140894	0.000209449	0.0144097
MIR_dup36970	0.140821	1.7e-06	0.000379337
MIR3_dup40795	0.140798	0.00120947	0.0483971
MIR_dup160520	0.140737	0.000151913	0.0113913
Charlie7a_dup1341	0.140735	0.00113782	0.0466043
FLAM_A_dup10460	0.140552	0.000695167	0.0338512
MLT1C_dup19605	0.140506	0.000369863	0.0215584
MIRb_dup221953	0.140434	2.21e-05	0.00274736
Charlie8_dup331	0.140383	0.000369137	0.0215584
MER5C_dup304	0.140377	0.000474618	0.0256783
MLT1C_dup19103	0.140376	0.000200532	0.013987
L1PA16_dup6332	0.140343	0.000452388	0.0248567
L2b_dup91589	0.140318	0.000591577	0.0301425
L1M4_dup8745	0.140295	0.000742736	0.0353442
MIR_dup165138	0.140246	0.000725082	0.0348711
MER20_dup4862	0.140205	0.00014145	0.0108843
MLT1N2_dup2318	0.140186	4.13e-05	0.00446352
AluSz_dup24416	0.140047	0.000470141	0.025504
MIRc_dup41939	0.140044	0.000828225	0.037995
MER21B_dup162	0.140023	0.000223667	0.0150726
MIRc_dup7021	0.139869	5.21e-05	0.00525859
MLT1F2_dup241	0.13982	3.22e-05	0.00370078
MLT1C_dup18238	0.139719	0.000210034	0.0144312
MER5A1_dup8249	0.139711	0.000741087	0.0353134
AluSq2_dup3062	0.139462	0.000830698	0.0380759
MIRb_dup155584	0.139442	0.00085599	0.038798
Tigger15a_dup4526	0.139394	0.00109327	0.0454476
AluSp_dup7770	0.139281	8.13e-07	0.000216957
MIR_dup28691	0.139061	0.000186905	0.0132818
L2a_dup122183	0.138515	5.95e-07	0.000172667
MIR3_dup55472	0.138141	0.000166486	0.0122311
AluJb_dup86781	0.13812	0.00035762	0.0210457
MER102a_dup969	0.138084	8.33e-10	1.26e-06
MIRb_dup16145	0.138072	4.19e-05	0.00450432
AluSx1_dup108254	0.137966	4.79e-05	0.00496286
MIR3_dup31109	0.137939	0.000303691	0.0187964
AluJb_dup62896	0.137916	0.000435884	0.0243286
FRAM_dup7745	0.13786	0.000640569	0.0320162
MER82_dup1587	0.137844	0.000380472	0.0220046
MER113_dup3112	0.137758	0.000147996	0.0111927
MLT1K_dup311	0.137703	2.57e-05	0.003045
MIR_dup143479	0.137697	1.14e-05	0.00168105
AluSz_dup18540	0.137613	0.000172078	0.0125049
MIR3_dup48662	0.13758	0.0010833	0.0452342
L2c_dup128983	0.137425	0.00017197	0.0125049
AluSx1_dup99670	0.137212	0.00104119	0.0438619
L2a_dup163282	0.137152	5.93e-05	0.00579642
MIRb_dup221824	0.137146	0.00043066	0.0241005
MIRb_dup215673	0.13709	0.000256219	0.0165216
AluSq2_dup45595	0.136972	0.000283613	0.0178319
MLT1A0_dup14334	0.136918	6.14e-08	2.97e-05
MER104_dup323	0.136724	0.00123164	0.0486407
AluSx1_dup93105	0.136694	0.000313162	0.0191033
FLAM_C_dup19851	0.136428	7.92e-07	0.000212401
AluJo_dup58673	0.136358	0.000768963	0.0362503
Charlie4z_dup5644	0.136355	0.000833862	0.0381214
L3_dup7388	0.136238	0.000191016	0.0135283
AluY_dup109343	0.136225	0.000134787	0.0105382
L2_dup39529	0.136087	0.000561935	0.0290924
L2_dup20458	0.136028	0.000204583	0.0141948
AluJr_dup43337	0.135976	0.000899331	0.0399489
AluSz_dup74661	0.135956	0.00026303	0.016848
AluY_dup86746	0.135889	0.000666608	0.0328587
MIR_dup64650	0.135855	0.000325363	0.0196181
LTR87_dup317	0.135853	0.000208877	0.0143978
MIR3_dup85269	0.135721	8.8e-05	0.00770224
L1MC4_dup1132	0.135703	4.52e-05	0.00477569
AluJb_dup28474	0.135691	1.87e-06	0.000408526
MIRb_dup153412	0.135591	0.000650022	0.0323271
Tigger4a_dup3122	0.135521	9.27e-05	0.0080374
MIR_dup36204	0.135353	0.00012669	0.0100781
AluY_dup99051	0.135327	0.000351286	0.0207905
MLT1D_dup17260	0.135197	8.35e-06	0.00131399
MLT1D_dup8013	0.134982	0.000873861	0.0392649
L2b_dup77527	0.134956	0.00118543	0.047778
MIR_dup105173	0.134888	0.000416401	0.0234888
MSTB1_dup1014	0.134796	0.000109355	0.00904573
L3_dup20853	0.134759	0.000124055	0.00993563
LTR78_dup4752	0.134647	0.000870738	0.039198
AluJr4_dup4327	0.134614	0.000221597	0.0149586
MER5A_dup10893	0.13457	0.000592062	0.0301528
THE1D_dup502	0.134474	0.000457978	0.025021
L3_dup10010	0.13443	3.93e-06	0.00074106
L1MB7_dup15261	0.134339	5.13e-05	0.00519276
AluY_dup13861	0.134225	0.000296439	0.0184292
AluSz6_dup29617	0.13421	0.000253673	0.0164174
L2b_dup71870	0.134196	0.00116224	0.047228
AluJb_dup11311	0.134174	0.000932844	0.0408233
L2a_dup105930	0.13396	1.57e-05	0.00214943
MLT1E2_dup1484	0.133958	0.000667037	0.0328645
L2a_dup55154	0.133853	0.000428205	0.0240219
L2a_dup62969	0.133659	3.38e-06	0.000656385
AluJo_dup5125	0.133593	0.000198798	0.0139119
FRAM_dup31	0.13352	0.00076231	0.0360328
AluSx_dup50370	0.13349	0.000857118	0.0388325
MIR3_dup32225	0.133463	2.37e-05	0.00290204
AluJr_dup44461	0.133399	0.00121728	0.0484894
MIR_dup148341	0.133221	0.000272385	0.0172902
MIR3_dup57337	0.133144	0.000832778	0.0381048
AluJo_dup3871	0.133086	0.000324915	0.0196023
L2b_dup84339	0.133005	5.26e-06	0.000935419
AluJb_dup124895	0.132935	0.000858791	0.0388585
AluJb_dup90119	0.132926	2.45e-05	0.00296206
AluSz_dup80458	0.132882	4.69e-05	0.00489967
AluY_dup115750	0.132683	0.000131507	0.0103678
MER2_dup615	0.132679	0.000985415	0.0422932
MIR_dup65295	0.132635	0.000289832	0.0180833
MIRb_dup158104	0.132597	0.00047486	0.0256783
L2_dup53599	0.132417	0.000174276	0.0126127
MER126_dup141	0.132399	0.000932987	0.0408233
MSTD_dup7446	0.132086	5.1e-05	0.00516902
AluJb_dup84004	0.131964	5.23e-05	0.00525859
MIR_dup119063	0.131904	0.000915124	0.0402883
AluY_dup5684	0.131793	7.44e-05	0.00690758
AluJb_dup42708	0.131743	0.000271461	0.0172523
MER46C_dup1235	0.13173	8.61e-05	0.00758355
L2c_dup61605	0.131629	2.56e-06	0.000523797
L2a_dup47079	0.131556	0.000276292	0.0174441
MLT1F1_dup3087	0.131401	0.000821768	0.0377642
AluSc_dup11876	0.131362	0.000838666	0.0382971
AluY_dup22147	0.131333	0.000442478	0.0245414
AluJb_dup130184	0.131252	0.00029209	0.0182027
AluSc_dup31333	0.131251	0.000444732	0.0246278
AluSc_dup30962	0.131137	1.83e-05	0.00240278
L2_dup48415	0.131131	5e-07	0.000149002
AluSx1_dup2418	0.131071	0.000189796	0.0134509
L2b_dup90289	0.130927	0.000239124	0.0158142
L1MC_dup7769	0.130924	0.000885361	0.0395631
LTR16A1_dup2452	0.130827	0.000698746	0.0339996
L2c_dup128895	0.130807	0.00010521	0.00883398
L2c_dup123284	0.130716	0.000366849	0.0214478
L1MD2_dup5953	0.130655	0.000389824	0.0223934
AluSx_dup17309	0.130279	0.000573334	0.0294254
AluJb_dup83191	0.130064	0.000676698	0.0331861
AluSz_dup60700	0.129977	6.05e-05	0.00588486
AluSx_dup115193	0.129937	0.000375744	0.0218232
MER63A_dup484	0.129926	0.000737904	0.0352251
MLT1L_dup3160	0.129867	0.000599478	0.0304279
AluY_dup17165	0.129826	2.44e-07	8.43e-05
L1MEf_dup13229	0.129648	0.000478777	0.0258505
HERVK22.int_dup376	0.129579	6.36e-05	0.00611218
AluSq2_dup2403	0.129483	1.47e-06	0.00033944
AluSx_dup128870	0.12943	0.000866189	0.039043
Charlie1b_dup2838	0.129197	0.00122768	0.0486076
MIRb_dup80326	0.128711	0.00055786	0.0289682
MARNA_dup2348	0.128559	4.09e-05	0.004429
MER96B_dup1194	0.12816	0.00119907	0.0481448
LTR42_dup224	0.128102	0.000236548	0.015683
MIR_dup161070	0.128076	0.00111336	0.0459224
MER101.int_dup980	0.127948	0.00119758	0.0481403
L1M5_dup14838	0.127652	0.00111416	0.0459373
MLT1H_dup37	0.127614	0.00012502	0.00999781
L1MC5_dup17641	0.127511	0.000675202	0.0331281
L2_dup10423	0.127281	1.68e-07	6.23e-05
MIR_dup163158	0.127207	3.13e-07	0.000101491
AluSx1_dup75160	0.12711	0.00120226	0.0481813
AluSq2_dup41254	0.127087	1.05e-05	0.00158174
AluJb_dup137564	0.126898	8.21e-05	0.00736796
MER68_dup1398	0.12675	2.33e-06	0.000487772
AluY_dup50417	0.126703	5.32e-05	0.0053105
L2b_dup90347	0.126637	0.00122207	0.0485732
LTR85c_dup473	0.126128	0.000160773	0.01191
AluSq2_dup42814	0.126101	0.000392271	0.0224749
ERVL.B4.int_dup3494	0.12601	6.21e-05	0.0059932
L1M5_dup162	0.125972	0.000379814	0.0219993
LTR37B_dup1692	0.125972	0.000256939	0.0165579
L1MC4_dup1168	0.12594	0.00118237	0.0477459
MER102b_dup136	0.125698	1.61e-05	0.00217918
AluSp_dup43641	0.125579	0.00105953	0.0444992
MIRb_dup78976	0.125461	0.000840457	0.0383402
L2a_dup148461	0.125328	0.000630585	0.0316128
L2b_dup66138	0.125136	0.000998478	0.0426286
MER20_dup12213	0.125132	0.00102946	0.0435629
L2a_dup60826	0.125027	0.000347352	0.0206411
MLT1H_dup8737	0.124999	0.000576442	0.029533
L2_dup56021	0.124955	0.000313489	0.0191033
L1MC4a_dup17857	0.124781	3.51e-05	0.00394378
AluSq_dup21334	0.124711	0.000521407	0.0276018
AluSx3_dup4567	0.124659	0.000695375	0.0338512
MLT2A2_dup201	0.124616	8.24e-05	0.00737702
MIRb_dup136469	0.124488	0.000885574	0.0395631
LTR8A_dup1408	0.124414	0.00103641	0.0437174
Plat_L3_dup152	0.124374	0.00107158	0.0449073
L2_dup41568	0.1241	0.000160855	0.01191
AluSp_dup26022	0.124075	0.000322917	0.0194968
FLAM_C_dup8186	0.124	0.00122685	0.0486076
L2c_dup102838	0.123997	0.000565533	0.0291664
L1ME2z_dup980	0.123866	1.65e-05	0.00221718
L2b_dup84337	0.123732	2.57e-05	0.00304549
Tigger3c_dup2328	0.123551	8.49e-05	0.00749414
AluSz_dup2140	0.123446	5.78e-05	0.00569047
MER5B_dup8149	0.123379	0.000640273	0.0320162
MLT1D_dup13715	0.123332	0.000768187	0.0362458
MER30_dup2937	0.123287	0.000164389	0.0121208
AluSp_dup32352	0.123096	1.12e-06	0.000277696
AluSc8_dup7848	0.123056	0.000980713	0.0421591
MLT1A0.int_dup529	0.123021	4.54e-05	0.00478448
MER89_dup1328	0.123009	0.000102129	0.00863691
AluJr_dup45030	0.122976	0.000707834	0.0342686
L2c_dup138732	0.122877	0.00109618	0.0455328
L2a_dup104074	0.122487	0.000901884	0.0400006
L2b_dup47460	0.122158	9.39e-05	0.00810034
ERVL.E.int_dup1833	0.122089	4.11e-05	0.00445152
AluSx1_dup19729	0.122048	0.000971256	0.0419399
AluSp_dup25469	0.121917	0.000640784	0.0320162
L1MD1_dup3124	0.121828	0.00118139	0.0477426
AluSz_dup8421	0.121745	0.00116241	0.047228
AluSx1_dup22229	0.121668	0.000865178	0.0390141
L1M5_dup60159	0.12164	0.000213641	0.014604
MLT1K_dup16430	0.121626	0.000818397	0.0376747
AluSx1_dup11013	0.121579	0.00046209	0.0251937
L1M5_dup53709	0.121537	2.93e-06	0.000582812
FAM_dup2789	0.121491	0.00121756	0.0484894
AluSz_dup60445	0.121479	7.38e-05	0.00687172
AluSq_dup19156	0.121383	0.00115814	0.0471473
AluSx1_dup86848	0.121286	0.000137201	0.0106658
MIRb_dup49270	0.121257	5.27e-06	0.000935419
AluSx3_dup14671	0.121125	8.54e-07	0.00022542
Charlie24_dup1296	0.120936	0.000547705	0.028567
MIR3_dup22815	0.120647	5.98e-05	0.00583402
L2b_dup75204	0.120585	0.000275423	0.01741
L2_dup9308	0.120491	0.000406739	0.0230914
LTR78B_dup739	0.120349	0.000312108	0.019074
MIRb_dup55150	0.120337	0.000430221	0.0240887
AluSx1_dup52794	0.120077	1.22e-05	0.00177271
AluSz_dup95582	0.120039	8.62e-05	0.00758844
L2c_dup25590	0.120033	0.00125654	0.0492751
MLT1D_dup16814	0.11992	0.000919362	0.0403956
LTR78_dup3283	0.119886	0.000509431	0.0271332
L2a_dup63533	0.119813	0.000810915	0.0375261
AluSx_dup77428	0.119797	0.000248483	0.016282
AluY_dup70175	0.11979	0.000996416	0.0425749
AluSx_dup87029	0.119611	0.000729575	0.0349536
MLT1D_dup5432	0.119551	0.000499554	0.0267676
MIRb_dup33456	0.119444	8.36e-05	0.00743213
MER58B_dup4664	0.119361	0.000477511	0.0257953
AluY_dup87956	0.119232	6.89e-05	0.0065267
L2a_dup126846	0.119218	7.34e-06	0.00119707
AluSx_dup89379	0.119036	0.000141688	0.0108947
MIR3_dup84900	0.118966	3.36e-06	0.000654752
AluJo_dup46011	0.118812	4.18e-05	0.00450264
MLT1J_dup14024	0.118611	0.00076499	0.0361272
AluSz_dup25147	0.118474	0.000393068	0.0224962
AluSz_dup79401	0.118447	0.00016262	0.0120071
FLAM_C_dup4814	0.118125	0.000166148	0.0122165
MLT1M_dup2395	0.117776	2.19e-05	0.00273976
MLT1K_dup2299	0.117752	1.4e-05	0.0019807
MLT1B_dup6909	0.117742	0.000796567	0.0370437
AluSx_dup55871	0.117692	0.000769667	0.0362672
HAL1_dup11299	0.11748	0.000215748	0.0146714
AluSc8_dup17113	0.117354	0.00103516	0.0436839
AluSp_dup1152	0.117339	7.59e-06	0.00122017
L2_dup30726	0.117336	0.000974256	0.0419838
AluSq_dup2276	0.117247	0.000318381	0.0193181
MIR_dup32575	0.117216	2.33e-08	1.51e-05
MIRb_dup83991	0.117116	0.00124109	0.0488318
LTR1_dup216	0.11708	7.89e-05	0.00719216
AluSx_dup110427	0.117053	0.000965876	0.041812
AluSx1_dup2721	0.117021	0.000628473	0.0315518
MER58A_dup9161	0.116961	0.00102094	0.0433256
AluSc_dup2263	0.116934	0.000107191	0.00893649
MARNA_dup766	0.116874	0.000624319	0.0314127
THE1D_dup3328	0.116859	7.02e-05	0.00661471
L2a_dup157688	0.116856	0.000775547	0.0364469
AluSg_dup8297	0.116761	0.000225379	0.0151336
FLAM_C_dup19758	0.116148	0.00122457	0.0485972
AluSp_dup44625	0.116038	0.000148263	0.0112049
AluJo_dup66020	0.116018	0.00115767	0.0471473
AluSx1_dup7435	0.115967	0.000389667	0.0223934
FLAM_C_dup17871	0.11589	0.000589263	0.0300577
MIRb_dup196717	0.115533	0.000144335	0.0109944
L1ME4a_dup30769	0.115466	0.000718433	0.0346708
AluSq2_dup52216	0.115355	0.000708179	0.0342696
AluY_dup36255	0.11529	0.00124787	0.0490071
AluSx_dup726	0.115202	0.000154683	0.01155
L2c_dup80557	0.11512	2.15e-05	0.00270821
L1ME3C_dup2009	0.114902	0.00115365	0.0470709
Charlie1a_dup5671	0.114864	0.000322939	0.0194968
AluJo_dup43748	0.114852	0.000180002	0.0129123
AluSz_dup66674	0.114682	0.000331073	0.019914
AluSq_dup19969	0.114674	0.000779972	0.0365349
MER41A_dup687	0.114612	0.000306652	0.0189371
MER96B_dup2001	0.114537	0.000806813	0.0374016
L1ME1_dup22475	0.11449	0.000973123	0.0419838
MLT2C2_dup437	0.114302	0.000239553	0.0158326
AluSx1_dup458	0.114258	0.000362587	0.0212691
LTR48_dup959	0.114114	0.0002642	0.0168922
L2_dup20932	0.114096	0.00127879	0.049944
L1MB2_dup2308	0.114071	0.00103678	0.0437174
AluSx_dup54489	0.114008	0.00117828	0.047635
AluSx_dup129880	0.11386	0.000572555	0.0293997
L1M5_dup44733	0.113755	0.000686521	0.0335745
AluSx1_dup51889	0.113733	0.00111702	0.0460374
MLT1H_dup6458	0.113713	8.2e-05	0.00736796
MIR3_dup89103	0.113621	0.000167673	0.0122945
AluSx1_dup45575	0.113457	7.71e-05	0.00710489
L1MC5_dup3105	0.113333	0.000442809	0.0245469
L1ME4a_dup8314	0.11315	0.000401093	0.0228198
AluJb_dup28427	0.113103	0.000642953	0.032081
L2a_dup54735	0.113066	6.25e-05	0.00602661
AluSq_dup12419	0.112865	0.000286623	0.0179678
AluSg_dup2640	0.112783	5.82e-05	0.00571101
L2c_dup115700	0.11278	4.83e-05	0.00500258
L1MC4a_dup27	0.112731	7.22e-05	0.00676372
L1PA16_dup11999	0.112321	0.000133114	0.0104633
HERVE.int_dup205	0.112252	9.81e-05	0.00837535
MER103C_dup6384	0.112234	0.000353592	0.0208723
AluSx1_dup77011	0.111955	0.000491584	0.026415
AluJb_dup57628	0.111954	0.000219849	0.0148739
AluSz6_dup15566	0.111805	0.00105574	0.0443577
AluSx_dup123701	0.111763	0.000607831	0.0307341
AluSg_dup28621	0.111723	0.00123939	0.0488014
AluJb_dup87166	0.111523	0.000655649	0.0325001
MER5A_dup21194	0.111396	0.000273445	0.017316
MLT1C_dup7446	0.111264	0.000577038	0.0295439
MLT1A0_dup20218	0.11121	0.000453663	0.024888
AluSx_dup139304	0.111155	0.000180271	0.0129193
MLT1D_dup7922	0.110837	0.000148711	0.0112228
AluSx1_dup101823	0.11077	0.000307886	0.0189717
L1MD3_dup4228	0.110261	0.000322983	0.0194968
MIRb_dup175558	0.110171	0.00060714	0.0307341
MER3_dup3701	0.110151	0.000907488	0.0400476
MIRb_dup199847	0.110118	0.00079232	0.0368924
L1ME4a_dup6281	0.110026	0.000768966	0.0362503
MER30_dup2936	0.109963	3.86e-05	0.00423888
AluSq2_dup42485	0.109692	8.05e-06	0.00127731
L3_dup5930	0.109665	7.41e-05	0.0068889
MIRb_dup138581	0.109514	0.000979717	0.0421591
AluSc8_dup13520	0.109353	0.000518768	0.0275088
AluY_dup9772	0.109298	0.000787811	0.0367622
AluSc_dup21683	0.109231	2.75e-06	0.000556511
AluSz_dup63548	0.109166	0.000318771	0.0193197
MER20_dup680	0.109084	0.000237776	0.0157348
AluSx1_dup6465	0.109032	7.56e-05	0.00700632
L1MEd_dup7802	0.108942	0.000655444	0.0325001
AluSg_dup25440	0.108835	5.47e-06	0.00096199
MIR3_dup80573	0.108757	2.98e-05	0.00344896
MLT1D_dup19319	0.10841	0.000434029	0.0242635
MER5A_dup23660	0.108407	4.45e-05	0.00471475
MIRb_dup25486	0.108358	0.000624516	0.0314127
FLAM_C_dup7194	0.108338	0.000179827	0.0129085
L2a_dup166476	0.10823	0.00119092	0.0479445
Tigger3a_dup290	0.10822	0.00123557	0.0487597
AluSx_dup125337	0.108103	6.9e-06	0.00114829
AluSz_dup24746	0.108097	8.39e-05	0.00744181
AluSx_dup22420	0.108003	0.000605964	0.0307018
Charlie1b_dup1193	0.107833	0.000479413	0.0258717
AluJo_dup43625	0.107534	0.0011017	0.045655
AluJb_dup93954	0.107487	0.000420213	0.0236307
L2a_dup74198	0.10724	0.000734714	0.0351342
AluJo_dup46715	0.107189	4.78e-05	0.00495908
MER20B_dup1939	0.107035	0.000780447	0.0365349
AluSx1_dup28215	0.106895	0.00082688	0.0379497
AluJr_dup58810	0.106725	0.000958664	0.0415657
L1MC5_dup17447	0.106666	0.00116055	0.047213
AluSz_dup5726	0.106518	0.00124753	0.0490071
L1MA8_dup7937	0.1064	0.000332946	0.019973
MER6_dup737	0.106328	0.000394296	0.0225474
AluJr_dup11606	0.106285	0.00122305	0.0485732
MER61B_dup152	0.105993	0.000917298	0.0403593
AluSq2_dup1717	0.105953	0.000267386	0.0170445
AluSq_dup60	0.10587	0.000894444	0.0398417
AluY_dup21186	0.105789	6.15e-06	0.00104756
L2c_dup135035	0.105762	0.000531762	0.0279419
MER11A_dup694	0.105758	2.66e-05	0.00312928
L1MC4_dup1140	0.105641	0.000250411	0.0163135
L3_dup31903	0.10561	0.00111014	0.0458275
MER68_dup1399	0.10555	0.001132	0.0464358
MIRb_dup21409	0.105457	0.000921774	0.0404465
Tigger15a_dup2658	0.105409	0.000357785	0.0210457
AluY_dup18746	0.104792	0.000681515	0.033376
AluSx_dup120577	0.104778	0.00118224	0.0477459
ERV3.16A3_I.int_dup517	0.104682	0.000688904	0.0336755
THE1A.int_dup1004	0.104661	4.57e-05	0.00479573
L2c_dup95152	0.104613	0.00120361	0.0482171
MER5B_dup853	0.104507	0.000125608	0.0100297
L1ME3D_dup138	0.104362	0.000287635	0.01801
AluSx1_dup96895	0.104297	0.000879612	0.0393946
AluSx_dup3587	0.104293	0.000344784	0.0205319
MIRc_dup1379	0.104225	0.00121733	0.0484894
LTR33_dup8659	0.104127	0.000818209	0.0376747
AluSq2_dup12518	0.104014	0.00116302	0.0472345
MIRb_dup200045	0.103862	9.39e-05	0.00810034
AluSq_dup20268	0.10379	0.00109183	0.0454316
AluSx_dup138359	0.103637	0.00116404	0.0472577
AluSp_dup25356	0.103329	0.000350595	0.0207728
L1MB7_dup17778	0.103249	0.00012776	0.0101404
L2b_dup82972	0.103227	0.000665107	0.0328176
AluJr_dup60838	0.103164	0.000386026	0.0222371
MLT1B_dup11470	0.10315	0.000899973	0.0399535
L1MB7_dup20480	0.103089	0.000484332	0.0260574
MER5B_dup16116	0.102941	0.000878789	0.039393
Tigger12_dup336	0.102358	0.000638857	0.031967
AluSx_dup42477	0.102123	6.19e-05	0.00598266
L1MEf_dup6766	0.102024	0.000667674	0.0328806
L2c_dup96327	0.10196	0.000971111	0.0419399
L1MB2_dup3433	0.101927	0.000887689	0.0396242
AluSp_dup16335	0.101764	0.00109245	0.0454316
AluSx_dup85771	0.101623	2.07e-05	0.00262516
AluSc5_dup3031	0.101601	0.0010045	0.0428164
L2a_dup152010	0.101397	0.000928548	0.0407269
FLAM_C_dup9902	0.101376	0.000207334	0.0143293
AluJo_dup31694	0.101355	0.000359613	0.0211415
L1MA4_dup3689	0.101319	0.000286846	0.0179712
AluSq2_dup41612	0.101213	0.00074144	0.0353143
AluSq2_dup11736	0.100955	2.38e-06	0.000496077
MER68_dup1355	0.100871	0.000206073	0.0142825
MIR_dup18333	0.100805	8.78e-05	0.00769279
L1PA7_dup5976	0.100698	0.00037327	0.0217034
L2c_dup113159	0.100666	0.00110752	0.0457707
AluSz_dup40521	0.100495	0.00105011	0.0441715
AluSc_dup32064	0.100302	0.00102916	0.0435629
MIRb_dup14548	0.100217	0.00103241	0.0436201
AluSx_dup93466	0.0998713	0.000129466	0.0102604
AluJb_dup118006	0.099783	0.0010908	0.0454165
MIRc_dup48775	0.0993988	0.000288048	0.0180196
L1MC1_dup4470	0.0992967	0.000656492	0.0325266
L2a_dup152362	0.0992632	0.000141128	0.0108674
AluSz6_dup39305	0.0992582	0.000236377	0.0156814
L1PB1_dup271	0.0991866	0.000201593	0.0140333
AluJo_dup35664	0.0990519	0.000133319	0.0104673
AluSc_dup29828	0.0987865	0.00045958	0.0250697
MLT1A1_dup3302	0.0987638	0.00110215	0.0456556
AluSq_dup447	0.0987123	1.37e-05	0.00194892
AluSx1_dup105421	0.0986702	0.000137636	0.0106918
MLT1H_dup9071	0.0985525	0.00113283	0.0464358
MLT1I_dup10450	0.0984715	0.0010206	0.0433256
MamRep137_dup1600	0.0982803	0.000206154	0.0142825
MLT1J_dup7708	0.0982503	8.48e-05	0.0074941
L1M3_dup195	0.0981907	9.46e-05	0.00814636
L2c_dup78718	0.0980182	9e-05	0.0078342
AluSx1_dup97581	0.0976749	0.000877771	0.0393807
L2a_dup130339	0.0976308	2.61e-05	0.00307896
MER2_dup8424	0.0976223	0.000937943	0.0409355
MIR3_dup78105	0.0974712	0.000952009	0.0413958
L2_dup15825	0.0969196	0.000937937	0.0409355
AluSg_dup25505	0.0961819	0.000449	0.0247605
MER102a_dup1911	0.0961065	5.92e-05	0.00579642
AluSp_dup37200	0.0958121	2.47e-05	0.00297224
L2a_dup72814	0.0950309	4.92e-05	0.00506966
AluJo_dup12065	0.094784	0.00103349	0.0436483
AluJb_dup65287	0.0947147	0.00107029	0.04488
L2_dup54048	0.0938995	0.000250945	0.0163307
MIRc_dup8099	0.0938991	0.000665348	0.0328176
AluSx_dup43752	0.0936588	0.00118374	0.0477464
MLT2B2_dup2031	0.0934782	0.000204332	0.0141867
MER58B_dup2715	0.0934211	0.000791309	0.0368767
AluSq10_dup430	0.0932044	0.000173375	0.0125816
L1MC5_dup2216	0.0931948	0.000559116	0.028991
MLT1C_dup19556	0.0931268	0.000904902	0.0400462
AluJb_dup89259	0.0929377	0.000776587	0.0364473
Tigger16b_dup443	0.0928854	7.26e-05	0.00678212
MIR3_dup85064	0.0926466	0.000285382	0.0179068
AluSq_dup16950	0.0925538	0.000209005	0.0143978
L2c_dup83008	0.0924784	1.89e-05	0.00246152
L2b_dup6903	0.0920994	0.000371763	0.0216276
MIR3_dup1332	0.0920167	7.8e-07	0.000210033
L2b_dup72781	0.0918569	0.000899491	0.0399489
SVA_D_dup1241	0.0918258	0.00110291	0.0456691
HAL1_dup10808	0.0918135	0.00116101	0.047213
HAL1b_dup4783	0.091743	0.000726248	0.0348731
MER20B_dup1940	0.0917077	0.000509159	0.0271332
AluSc8_dup2498	0.0916386	2.82e-06	0.000565356
MLT1J_dup10708	0.0915177	0.000797084	0.0370437
MSTA_dup18782	0.0913875	0.000468343	0.0254429
AluSx3_dup22465	0.0902371	0.000158758	0.011796
AluJb_dup57246	0.0901952	0.0010468	0.0440521
L3_dup36441	0.0899701	0.000559286	0.028991
MIR_dup174162	0.0899607	0.00083879	0.0382971
L1MC1_dup12857	0.08982	0.000846382	0.0385275
MIRc_dup6826	0.0896381	9.33e-05	0.00806148
MIRc_dup47827	0.0895051	0.000110385	0.00908828
Tigger3a_dup3649	0.0892252	0.000171753	0.0124984
L1ME3B_dup6856	0.0891811	0.00081539	0.0376345
L1MEf_dup1639	0.0891476	0.000125829	0.0100389
AluJr_dup9338	0.0890223	7.46e-06	0.00120915
L1M3_dup129	0.0890166	0.000467912	0.0254325
L1MC4_dup1148	0.0889712	0.00122082	0.0485576
L1MB7_dup17794	0.0887742	0.000394387	0.0225474
AluSq2_dup43766	0.0886625	0.00112852	0.0463488
MIR3_dup57281	0.0881277	0.000240406	0.0158791
MER5B_dup13754	0.0881112	6.42e-05	0.00615564
L2b_dup93393	0.0877687	0.000109058	0.00903426
Tigger12A_dup263	0.0874325	1.85e-05	0.00241968
L1MB7_dup3542	0.0867408	0.00116115	0.047213
AluSx_dup23269	0.0866245	5.47e-08	2.76e-05
MER21C_dup875	0.0865494	4.91e-05	0.00506966
AluSz_dup70354	0.086533	0.000690581	0.0337263
AluJr_dup75356	0.0864437	3.98e-05	0.0043438
Tigger15a_dup4881	0.0860014	0.000356168	0.0209739
AluSg_dup34454	0.0859939	0.00062787	0.0315365
MER2_dup8719	0.085753	0.000947635	0.0412225
AluSx1_dup69130	0.0854373	0.000224461	0.0150991
L3_dup39443	0.0852762	0.00111975	0.0460783
L1M4c_dup2472	0.0852027	0.000678234	0.033246
AluY_dup113428	0.0851208	1.26e-05	0.00182655
MER77_dup427	0.0849283	0.00081679	0.0376499
AluSz_dup71273	0.0848198	1.43e-05	0.00200586
AluSq2_dup15705	0.0842442	0.000366202	0.0214268
L1MD1_dup2584	0.0835003	0.000839878	0.0383303
L1M2_dup4138	0.083123	0.000379472	0.0219993
MER54A_dup471	0.0828899	0.0012281	0.0486076
AluY_dup117463	0.0825822	0.00118932	0.0479169
Tigger3b_dup6187	0.0825559	0.00112807	0.0463488
AluSx_dup82902	0.0824425	0.000813555	0.0375864
L2b_dup91053	0.0822718	0.00123783	0.0487762
AluSx_dup5670	0.082222	0.00014306	0.0109366
AluJo_dup31773	0.0821176	0.000134819	0.0105382
AluSx_dup81835	0.0820095	0.000154811	0.0115514
MER58C_dup385	0.0818555	0.00024225	0.015971
AluJo_dup21426	0.0814643	0.000150422	0.0113082
AluJr_dup23463	0.0814014	0.0011398	0.0466495
AluSz_dup35735	0.0812278	0.000815996	0.037646
MER41B_dup2744	0.0809709	0.000481804	0.025961
AluY_dup12053	0.0807658	0.00109735	0.0455639
MIR3_dup74345	0.0806198	0.000467176	0.0254055
L1ME4a_dup26285	0.0805205	0.000541516	0.0283559
MLT1E1A_dup2002	0.0790615	0.000438473	0.0244345
L1ME3E_dup1838	0.0787631	4.99e-05	0.00511299
L1M1_dup1473	0.0787259	0.00075588	0.0358163
MLT1C_dup1274	0.0786653	0.000236776	0.0156883
AluSz_dup71828	0.0785777	9.08e-05	0.00788951
MER5B_dup4073	0.0767611	7.9e-05	0.00719216
AluSx1_dup22400	0.0765799	0.000889818	0.0396857
L1M4b_dup4618	0.0759319	0.000390003	0.0223934
AluSq2_dup15890	0.0759291	7.23e-05	0.00676804
AluJr_dup28517	0.0753788	0.000278555	0.0175766
AluSg_dup72	0.0751139	1.78e-05	0.0023488
MIRb_dup203922	0.0749033	6.69e-05	0.0063649
MER20_dup5546	0.0747503	2.92e-05	0.00339212
L1PA7_dup1650	0.0740135	0.000210907	0.0144818
AluSx3_dup14199	0.0739588	0.00077654	0.0364473
MER103C_dup128	0.0737402	0.000226597	0.0151753
AluSc_dup8268	0.0727762	0.000102736	0.00867375
AluSx1_dup91676	0.0725213	0.000225709	0.0151446
MIR_dup123857	0.0721898	0.000867169	0.0390539
MLT1K_dup933	0.0720129	0.000633343	0.0317211
Cheshire_dup300	0.0707132	0.00122255	0.0485732
Charlie17a_dup587	0.0706038	0.000109572	0.00904953
AluSc8_dup15406	0.070364	0.000778823	0.036512
MIRc_dup46617	0.0697469	0.000526122	0.0277419
L1MB8_dup2784	0.0693853	0.000947487	0.0412225
L1MC1_dup1470	0.0693528	0.000365787	0.0214268
MIRb_dup193820	0.0686546	0.000616664	0.0310768
MLT1F1_dup2678	0.0680373	0.000854893	0.0387815
MER101.int_dup1123	0.0677121	0.000995773	0.0425646
HERVL.int_dup132	0.0674252	0.00110987	0.0458275
L1M3f_dup81	0.0671046	8.21e-05	0.00736796
AluSg_dup31033	0.0670303	0.000830709	0.0380759
AluSz_dup4434	0.0667936	0.000772462	0.0363459
AluSz_dup82869	0.0664304	0.0003809	0.0220046
MIRc_dup28940	0.0663914	0.00036064	0.0211901
HERVK14.int_dup357	0.0657362	0.00121239	0.0484409
MER2_dup4964	0.0655831	0.00043919	0.0244487
L2c_dup39742	0.065198	0.00124081	0.0488318
L3_dup40249	0.0650084	0.0012389	0.0488003
AluSx_dup10648	0.0648926	0.00120063	0.0481709
AluY_dup20338	0.0647412	0.000336481	0.0201622
L2c_dup120213	0.0645049	0.000297108	0.0184503
AluY_dup12628	0.0643854	4.44e-05	0.00471475
AluSx1_dup99180	0.063942	0.000906191	0.0400462
AluY_dup21232	0.0625028	0.000994163	0.0425235
AluSq2_dup34930	0.0622373	0.000519363	0.0275088
AluJb_dup18789	0.0614389	0.00123093	0.0486407
L1PREC2_dup754	0.0609957	0.000409285	0.0232051
AluSx1_dup102864	0.0575136	0.000194916	0.0137219
MIR3_dup20202	0.0551338	0.000947193	0.0412225
MLT2F_dup1775	0.0529442	0.000348115	0.0206721
AluSg_dup28202	0.0494503	0.00104145	0.0438619
AluJr4_dup16057	-0.0613753	0.000272369	0.0172902
L1MC5_dup18967	-0.0664584	0.000571557	0.0293912
L1MB8_dup2706	-0.0675149	0.00119994	0.0481614
AluSx1_dup100811	-0.0675309	0.000811917	0.0375561
L1ME4a_dup1674	-0.076204	0.000126934	0.0100899
MIR3_dup1581	-0.0764216	0.00124832	0.0490071
L1MEb_dup780	-0.0772685	0.000480223	0.0259022
AluSx_dup22934	-0.0779464	0.000892231	0.0397766
MIR3_dup72790	-0.0802894	0.00103435	0.043667
L2c_dup125387	-0.0816081	0.0011326	0.0464358
AluJb_dup9610	-0.082903	0.00108107	0.045189
MSTD_dup5561	-0.0829363	0.00121985	0.0485373
LTR25_dup264	-0.0836169	0.000184324	0.0131246
MIR3_dup48423	-0.0839504	3.58e-05	0.00400341
HERVK3.int_dup6	-0.0876146	0.0010876	0.0453544
L1PA15_dup4611	-0.0882962	2.66e-05	0.00312928
L2a_dup92761	-0.0886489	0.000597092	0.0303359
L2b_dup22252	-0.0890813	0.00094482	0.0411677
MLT1H2_dup3652	-0.0896861	0.000823461	0.0378092
MIRc_dup10291	-0.0900668	3.47e-06	0.000664974
MIRb_dup5117	-0.0901788	0.000250214	0.0163135
L1PA7_dup1820	-0.0905047	8.32e-05	0.00741784
L1MC4_dup135	-0.0924204	0.000711377	0.0343773
AluJr_dup37474	-0.0935037	0.000983352	0.0422382
AluSz_dup65715	-0.0935936	0.00102983	0.0435629
LTR79_dup2542	-0.0946055	6.95e-05	0.00657057
AluSx1_dup96108	-0.095988	0.00114341	0.0467428
MIR3_dup66700	-0.0962368	0.000965925	0.041812
AluSc_dup12156	-0.0963787	0.00123682	0.0487727
L3_dup42953	-0.0969582	0.000139071	0.0107638
MLT1C_dup16075	-0.0992105	8.33e-05	0.00741784
L2_dup12351	-0.100074	0.00127819	0.049944
L2b_dup89694	-0.100483	0.000576546	0.029533
L4_dup8899	-0.100894	0.00102599	0.0434874
L1MB3_dup767	-0.101621	0.000970162	0.0419268
MIRc_dup71630	-0.102261	1.1e-06	0.000274303
LTR90B_dup310	-0.103354	6.43e-05	0.00615898
L1ME1_dup10062	-0.103534	0.00109826	0.0455659
L1ME1_dup24834	-0.10401	0.000581982	0.0297395
MER11A_dup25	-0.10528	6.06e-06	0.0010374
L2_dup20238	-0.105734	0.000428573	0.0240219
LTR9_dup1454	-0.106641	4e-05	0.00435673
AluSx_dup20382	-0.107294	0.000117197	0.00953057
MER65A_dup88	-0.107783	0.000451677	0.0248567
AluSx_dup24423	-0.108991	0.000659387	0.0326196
AluJb_dup104223	-0.109014	8.53e-05	0.00752454
AluJb_dup30685	-0.109801	0.000105431	0.00883714
AluSx_dup43654	-0.110455	0.000764578	0.0361238
L2_dup30703	-0.110484	0.000119448	0.00966909
MIRb_dup99778	-0.110604	0.00102087	0.0433256
Eulor5A_dup92	-0.111713	0.00100876	0.0429637
AluSx1_dup56755	-0.111918	5.38e-06	0.000948869
AluSq2_dup10641	-0.112574	0.00125007	0.0490574
AluSg_dup21811	-0.112754	0.000865159	0.0390141
MIR3_dup12939	-0.112839	0.000616308	0.0310768
L1MEc_dup10	-0.113086	0.00085225	0.0386948
MSTB_dup3799	-0.113883	0.000388863	0.0223643
L1MD3_dup4524	-0.114119	0.000257638	0.0165929
MamRep38_dup1869	-0.114627	0.000562592	0.0290998
L2b_dup45958	-0.114742	1.35e-05	0.00192981
MLT1N2_dup3045	-0.114791	0.00106586	0.0447122
L2c_dup137746	-0.114979	0.000973279	0.0419838
MIR_dup33762	-0.115686	0.00118341	0.0477464
AluSx_dup139043	-0.115706	0.000849219	0.03864
AluY_dup101263	-0.116103	0.000648159	0.032264
AluSg_dup35582	-0.116303	5.07e-05	0.00515481
AluSc_dup15857	-0.116423	4.9e-06	0.000888197
MIR3_dup89074	-0.116524	0.00101907	0.0432983
LTR17_dup439	-0.116607	2.89e-06	0.000575574
MamGypLTR3_dup666	-0.116732	0.000312196	0.019074
L1MDb_dup433	-0.117769	1.06e-05	0.00159133
AluSc_dup9789	-0.118136	0.000107485	0.00895399
MER74A_dup81	-0.118427	0.000781893	0.0365666
[truncated: 713 more rows]

## Sheet: Data S3
Data S3. List of differnatial expressed full-length ERVs in human kidney samples.
HERV ID	HERV Family	HERV Class	Coeff.	Pval	FDR
606	HSERVIII	3	0.64997	2.13e-27	5.57e-24
4231	HSERVIII	3	0.627033	9.86e-20	8.58e-17
4564	HML	2	0.572899	4.3e-08	4.01e-06
791	HERVHF	1	0.528066	6.04e-09	6.85e-07
3799	HERVHF	1	0.443383	3.51e-07	2.35e-05
1945	HERVERI	1	0.408331	6.6e-12	1.32e-09
6095	HERVHF	1	0.384335	9.62e-18	6.28e-15
915	HERVERI	1	0.384291	0.000347924	0.00720701
3605	MER50LIKE	1	0.379193	1.98e-05	0.000629372
5639	HERVHF	1	0.364116	0.000144639	0.00356138
6152	HERVFRDLIKE	1	0.358534	1.46e-05	0.000488459
6155	HERVHF	1	0.357494	1.13e-05	0.000402873
6119	HML	2	0.350334	0.000194054	0.00448214
1325	HERVHF	1	0.339385	0.00028111	0.00625102
3600	HERVFRDLIKE	1	0.333151	9.07e-06	0.000348763
607	HERVHF	1	0.33187	8.23e-06	0.000335491
2334	HERVHF	1	0.317012	0.000635067	0.012011
611	HERVHF	1	0.291651	2.07e-05	0.000649659
944	HSERVIII	3	0.280814	1.16e-05	0.000409917
3876	HERVW9	1	0.279229	0.000311024	0.00659979
4329	HERVHF	1	0.277981	5.6e-14	2.44e-11
1385	HML	2	0.272563	0.000714438	0.0127253
1520	HERVHF	1	0.267878	5.37e-12	1.17e-09
5466	HML	2	0.258044	3.25e-07	2.23e-05
2721	HERVERI	1	0.252919	0.00169318	0.0258433
5465	HML	2	0.252172	1.5e-07	1.17e-05
3320	HERVHF	1	0.251341	0.00160982	0.0250097
4023	HERVHF	1	0.250665	0.000590746	0.0115928
4870	HERVW9	1	0.23598	0.00309117	0.0418983
4444	HERVERI	1	0.223632	0.000282613	0.00625102
4806	HERVHF	1	0.220132	0.00309823	0.0418983
3313	HSERVIII	3	0.218249	0.000614333	0.0118771
2045	HERVHF	1	0.215591	2.31e-06	0.000113584
5713	HERVW9	1	0.211732	0.00305877	0.0417979
2899	HERVHF	1	0.202191	2.24e-11	4.17e-09
4352	HERVERI	1	0.197254	8.4e-08	7.3e-06
3314	HEPSI	1	0.190584	7.53e-05	0.00202718
1342	HERVHF	1	0.167489	9.44e-06	0.000356975
6069	HML	2	0.166206	8.15e-09	8.86e-07
5047	HERVW9	1	0.163214	5.05e-14	2.44e-11
4615	HERVIPADP	1	0.15323	0.00025803	0.00580567
6169	HERVERI	1	0.15022	9.18e-07	4.99e-05
2518	HERVHF	1	0.143223	0.00106291	0.0176701
943	HML	2	0.135634	0.000105474	0.00269889
6283	HERVHF	1	0.118957	1.37e-12	3.97e-10
649	HERVW9	1	0.117836	2.32e-07	1.68e-05
5909	HERVHF	1	0.111686	0.000620491	0.0119079
3316	HERVHF	1	0.10662	0.000911491	0.0155714
2122	HUERSP	1	0.105791	7.71e-05	0.00204715
4295	HERVIPADP	1	0.10161	1.37e-05	0.000469901
4770	HERVERI	1	0.0996672	5.28e-05	0.00152706
4378	HML	2	0.0976932	3.67e-12	8.71e-10
4767	HERVHF	1	0.0956866	0.000409039	0.0082759
6171	HML	2	0.0941559	0.000324079	0.00676677
1503	HERVERI	1	0.0933815	0.00165624	0.0255786
5952	HERVHF	1	0.0909681	1.11e-05	0.000402873
3835		0	0.090696	0.00147383	0.0233132
4050	HERVW9	1	0.090241	3.01e-10	4.63e-08
6262	HERVHF	1	0.0866416	0.00137182	0.0220408
2985	HML	2	0.077226	0.000682159	0.0125174
2710	HERVERI	1	0.0769369	0.000176996	0.00423816
6057	HERVFRDLIKE	1	0.0741218	0.00141351	0.0224955
4426	HERVHF	1	0.0723573	3.78e-07	2.41e-05
3308	HERVIPADP	1	0.0717157	5.93e-06	0.000266605
4795	HML	2	0.0695571	2.06e-08	1.99e-06
5108	HERVERI	1	0.0677179	0.000612564	0.0118771
4613	HERVHF	1	0.0621808	6.78e-05	0.00186323
2946	HERVHF	1	0.0616307	0.00206304	0.0304212
1878	HML	2	0.0551416	0.00100582	0.0168282
4184	HERVHF	1	0.0496206	2.17e-05	0.000673679
5747	HERVIPADP	1	0.0415466	0.000683658	0.0125174
864	HML	2	0.040992	0.000634115	0.012011
2984	HML	2	0.037701	0.00211575	0.031023
5843	HML	2	0.0288162	0.000390066	0.0079537
2764	HSERVIII	3	-0.0335255	0.00364458	0.0485324
6074	HML	2	-0.0352689	0.00313668	0.0421997
6206	HML	2	-0.0379634	0.00174777	0.0262166
6129	HERVIPADP	1	-0.038802	0.000912806	0.0155714
4180	HERVW9	1	-0.0427446	0.0012374	0.020185
6116	HERVFRDLIKE	1	-0.0434064	0.00202978	0.0301008
3403	MER50LIKE	1	-0.0461593	0.000376149	0.00773031
4130	HSERVIII	3	-0.0489944	0.00186522	0.0278185
4099	HEPSI	1	-0.0510456	0.00117612	0.0193061
5624	HERVW9	1	-0.0516744	0.00257838	0.0357956
2696	HERVERI	1	-0.053254	0.00173545	0.0261823
2476	HML	2	-0.0538647	9.74e-05	0.00251726
1716	HML	2	-0.0546221	0.00354221	0.0474111
5056	HML	2	-0.0546975	0.00249784	0.035092
2489	HML	2	-0.0580027	0.000695019	0.0125174
2675	HML	2	-0.0589727	0.000286028	0.00627339
4636	HML	2	-0.0620758	0.000688596	0.0125174
2046	HERVHF	1	-0.0633438	0.000695411	0.0125174
934	MER50LIKE	1	-0.06572	0.000127169	0.00316105
4721	HML	2	-0.0662725	6.29e-06	0.000271482
3317	HERVW9	1	-0.0665971	0.000316604	0.00666401
1066	HSERVIII	3	-0.067013	1.58e-06	8.24e-05
4755	HML	2	-0.0715504	0.000784908	0.0137491
4051	HERVW9	1	-0.0729478	4.53e-07	2.82e-05
2344	HML	2	-0.0736955	0.000521985	0.0103211
3340	HML	2	-0.0750407	0.000780663	0.0137491
4453	HML	2	-0.0778299	0.00148359	0.0233263
4894	HERVIPADP	1	-0.0830754	7.77e-05	0.00204715
5428	HSERVIII	3	-0.0842327	0.00375301	0.0495681
2230	HERVW9	1	-0.0851642	0.00134935	0.0218746
1074	HERVHF	1	-0.0883008	0.00213809	0.0311755
3593	HML	2	-0.0896374	6.03e-06	0.000266605
3922	HML	2	-0.091148	1.48e-05	0.000488459
3543	MLLV*	1	-0.0925474	0.000973372	0.0164968
4086	HML	2	-0.093108	0.000124397	0.00312188
5469	HERVHF	1	-0.0932243	8.01e-07	4.64e-05
3379	HML	2	-0.0937772	0.000988283	0.0166414
4465	HERVERI	1	-0.0990454	0.00376034	0.0495681
2415	HERVERI	1	-0.100438	6.61e-06	0.000273667
4779	HERVHF	1	-0.101187	2.93e-06	0.000141587
2153	HML	2	-0.101544	1.71e-06	8.75e-05
4648	HERVERI	1	-0.101884	0.000190558	0.00444069
925	HML	2	-0.102252	0.000161043	0.00392824
2315	HML	2	-0.103433	9.31e-09	9.72e-07
5717	HERVERI	1	-0.105267	1.14e-07	9.57e-06
1124	HERVERI	1	-0.105581	0.00219372	0.031498
1302	HERVERI	1	-0.107702	1.04e-05	0.00038786
2170	HERVW9	1	-0.108445	1.81e-06	9.09e-05
2671	HML	2	-0.108859	1.73e-09	2.25e-07
4431	HML	2	-0.119837	0.000456913	0.00910339
2730	HERVERI	1	-0.12538	0.00251425	0.035092
3797	HERVERI	1	-0.127462	8.99e-06	0.000348763
4048	HERVERI	1	-0.131998	2.94e-05	0.000893026
744	HERVHF	1	-0.133268	0.000663594	0.0124603
4246	HML	2	-0.13471	0.00012048	0.00305294
1262	HERVHF	1	-0.136631	6.34e-06	0.000271482
600	HML	2	-0.136692	6.61e-05	0.00185376
5892	HML	2	-0.13757	1.88e-10	3.27e-08
6251	HERVHF	1	-0.146433	8.4e-07	4.77e-05
1102	HML	2	-0.149488	1.73e-05	0.000563911
5042	HML	2	-0.149864	7.36e-05	0.00200171
5861	HERVHF	1	-0.153313	0.000173412	0.00419078
3221	HERVERI	1	-0.155687	2.9e-05	0.000891167
3680	HERVHF	1	-0.156224	1.52e-07	1.17e-05
6122	HML	2	-0.157415	3.46e-05	0.00102526
3542	HERVERI	1	-0.161332	5.75e-07	3.49e-05
3528	MLLV*	1	-0.170529	3.58e-06	0.00016992
4312	HERVHF	1	-0.171484	6.72e-13	2.5e-10
6035	HERVW9	1	-0.173571	8.46e-05	0.00220934
3658	HERVHF	1	-0.176381	0.000183833	0.00436185
3199	HERVW9	1	-0.182394	8.42e-06	0.00033819
2219	HML	2	-0.183852	0.000234929	0.00537864
2673	HERVHF	1	-0.186185	0.00219641	0.031498
4813	HERVHF	1	-0.186934	0.000297719	0.00642188
5858	HERVERI	1	-0.19097	2.07e-09	2.57e-07
5166	HML	2	-0.205249	0.00149758	0.0234053
4508	HERVERI	1	-0.205321	0.003796	0.0497868
5172	HML	2	-0.212239	0.00109167	0.0180333
2924	HERVW9	1	-0.213371	0.000871163	0.0151582
5833	HSERVIII	3	-0.214675	1.07e-12	3.48e-10
2599	HERVHF	1	-0.220462	9.09e-06	0.000348763
5167	HERVERI	1	-0.222911	0.0017087	0.0259286
3956	HEPSI	1	-0.226624	1.53e-06	8.16e-05
4668	HERVERI	1	-0.235858	0.00167019	0.0256423
565	HUERSP	1	-0.238641	2.52e-12	6.59e-10
3642	HERVW9	1	-0.243618	8.8e-07	4.89e-05
4034	HERVFRDLIKE	1	-0.243661	0.00216475	0.0313889
4401	HERVHF	1	-0.245264	0.000291877	0.00634833
2821	HERVW9	1	-0.248031	0.000716714	0.0127253
2444	HERVHF	1	-0.24816	0.00240107	0.0342448
5848	HERVIPADP	1	-0.251699	3.19e-07	2.23e-05
1315	HERVERI	1	-0.257736	0.000883891	0.0152778
5090	HERVHF	1	-0.269158	0.00247863	0.035092
2754	HERVW9	1	-0.27053	0.00286395	0.0395498
2729	HERVHF	1	-0.276832	0.000304081	0.00650535
2383	HML	2	-0.279386	4.55e-09	5.4e-07
912	HERVW9	1	-0.289008	0.00137649	0.0220408
2387	HERVHF	1	-0.294096	3.76e-07	2.41e-05
2187	HERVHF	1	-0.294234	0.00067008	0.0124922
5067	HERVW9	1	-0.295882	0.000444272	0.00891961
5409	HML	2	-0.303933	0.00251049	0.035092
5371	HERVERI	1	-0.305151	5.32e-05	0.00152706
2765	HERVHF	1	-0.321885	4.67e-06	0.000217808
695	HERVHF	1	-0.323114	1.27e-05	0.000440319
4052	HERVW9	1	-0.327861	0.00303884	0.041744
926	HERVW9	1	-0.333862	3.1e-05	0.000931146
6207	HSERVIII	3	-0.335019	8.65e-21	1.13e-17
1266	HERVHF	1	-0.337812	6.47e-06	0.00027218
5448	HERVERI	1	-0.345898	1.94e-05	0.00062661
6217	HERVHF	1	-0.347862	1.31e-09	1.8e-07
2972	HERVHF	1	-0.35414	0.000245309	0.00556745
3846	HERVIPADP	1	-0.354143	5.38e-10	7.8e-08
3275	HERVERI	1	-0.356089	9.84e-09	9.87e-07
1013	HERVERI	1	-0.357834	0.000187688	0.00441321
2500	HML	2	-0.359106	5.7e-05	0.00161648
6183	HERVW9	1	-0.362647	4.41e-05	0.00129356
4225	HML	2	-0.367068	6.73e-05	0.00186323
3564	HUERSP	1	-0.401118	5.55e-08	5e-06
4884	MER50LIKE	1	-0.411992	5.56e-06	0.000254685
3253	MLLV*	1	-0.41689	1.81e-07	1.35e-05
1132	HERVHF	1	-0.438	7.42e-07	4.4e-05
4310	HERVFRDLIKE	1	-0.474307	2.14e-10	3.49e-08
4541	HUERSP	1	-0.483049	1.17e-07	9.57e-06
5996	HERVHF	1	-0.488822	1.47e-05	0.000488459
924	HERVW9	1	-0.532502	1.09e-05	0.000400824

## Sheet: Data S4
Data S4. List of differentially expressed TEs in UUO and FA mouse models of kidney disease. (common ERVs are highlighted)
UUO Model							FA Model
TE Name	baseMean	log2FoldChange	lfcSE	stat	pvalue		TE Name	baseMean	log2FoldChange	lfcSE	stat	pvalue
L1MA4_dup3878	2.74806	4.88634	1.32027	3.70101	0.000214745		L1MA4_dup3878	2.65775	4.85276	1.40137	3.46286	0.000534467
B1F_dup17613	2.43854	4.71058	1.38481	3.4016	0.000669919		L1MA4_dup3877	2.3262	4.66042	1.49066	3.12643	0.00176945
B1_Mus1_dup65889	2.42478	4.7058	1.36489	3.44775	0.000565269		RSINE1_dup97605	2.3262	4.66042	1.48802	3.13196	0.00173643
B3A_dup31200	2.42478	4.7058	1.36489	3.44775	0.000565269		L1Md_F3_dup7586	2.15953	4.55328	1.54114	2.95449	0.00313185
B4A_dup1269	2.42478	4.7058	1.36489	3.44775	0.000565269		L2b_dup6749	2.15953	4.55328	1.54114	2.95449	0.00313185
B1F1_dup3409	2.41923	4.70397	1.36725	3.44045	0.000580745		RSINE1_dup80231	2.15953	4.55328	1.54114	2.95449	0.00313185
B3A_dup72897	2.26865	4.60837	1.40469	3.2807	0.00103548		B4A_dup103846	2.15775	4.55242	1.5416	2.95304	0.00314657
L1MA4_dup3877	2.2631	4.60626	1.4039	3.28103	0.00103427		B3_dup99382	2.15775	4.55242	1.5457	2.94522	0.00322723
B2_Mm2_dup76367	2.26037	4.60523	1.40451	3.27888	0.00104219		B3_dup32451	1.99465	4.43849	1.61437	2.74935	0.00597131
B4_dup6903	2.26037	4.60523	1.40451	3.27888	0.00104219		L1VL4_dup5908	1.99465	4.43849	1.61437	2.74935	0.00597131
L2c_dup3599	2.26037	4.60523	1.40451	3.27888	0.00104219		ID_B1_dup25282	1.99287	4.43752	1.61512	2.74749	0.00600535
ID4_dup13314	2.10424	4.50059	1.45959	3.08346	0.00204612		B1_Mur1_dup17815	1.99287	4.43752	1.61064	2.75513	0.00586682
MTD_dup26819	2.10424	4.50059	1.45959	3.08346	0.00204612		B1_Mur1_dup28842	1.99287	4.43752	1.61064	2.75513	0.00586682
RMER1B_dup6969	2.10424	4.50059	1.45959	3.08346	0.00204612		L1_Mur2_dup1369	1.99287	4.43752	1.61064	2.75513	0.00586682
B1_Mm_dup29048	2.1015	4.49939	1.46047	3.08078	0.00206462		B4A_dup80094	1.82798	4.31273	1.73839	2.48088	0.0131059
B1F_dup22110	2.1015	4.49939	1.46047	3.08078	0.00206462		B3A_dup16457	1.82442	4.31049	1.7472	2.46708	0.0136219
B1F1_dup6046	2.1015	4.49939	1.46047	3.08078	0.00206462		MusHAL1_dup975	3.4893	4.21294	1.30438	3.22985	0.00123853
B2_Mm1t_dup11629	2.1015	4.49939	1.46047	3.08078	0.00206462		B1F2_dup15100	1.6631	4.17626	2.04988	2.03732	0.0416177
RMER2_dup1580	2.1015	4.49939	1.46047	3.08078	0.00206462		B1_Mus1_dup69066	1.66132	4.17492	2.04504	2.04148	0.0412029
Lx2_dup17391	2.09869	4.49813	1.46138	3.078	0.00208392		B2_Mm2_dup45640	1.66132	4.17492	2.04504	2.04148	0.0412029
RSINE1_dup114343	2.09869	4.49813	1.46138	3.078	0.00208392		B3_dup134451	1.66132	4.17492	2.04504	2.04148	0.0412029
RSINE1_dup80231	2.09869	4.49813	1.46138	3.078	0.00208392		B3_dup73768	1.66132	4.17492	2.04504	2.04148	0.0412029
ID_B1_dup48866	1.94256	4.38532	1.53458	2.85766	0.00426776		ID_B1_dup85308	1.66132	4.17492	2.04504	2.04148	0.0412029
Lx_dup24362	1.94256	4.38532	1.53458	2.85766	0.00426776		MIR_dup10577	1.66132	4.17492	2.04504	2.04148	0.0412029
MER5A1_dup1555	1.94256	4.38532	1.53458	2.85766	0.00426776		MTEa_dup18643	1.66132	4.17492	2.04504	2.04148	0.0412029
B1_Mur2_dup22784	1.93983	4.38391	1.5316	2.8623	0.00420582		L1_Mus4_dup8617	1.65953	4.17359	2.04921	2.03668	0.0416817
B1_Mur2_dup5056	1.93983	4.38391	1.5316	2.8623	0.00420582		L1MB3_dup5128	1.65953	4.17359	2.04921	2.03668	0.0416817
B1_Mus1_dup32685	1.93983	4.38391	1.5316	2.8623	0.00420582		Zaphod_dup195	1.65953	4.17359	2.04921	2.03668	0.0416817
B1_Mus1_dup40947	1.93983	4.38391	1.5316	2.8623	0.00420582		ID_B1_dup28860	1.65953	4.17358	2.05819	2.0278	0.0425809
B1_Mus1_dup5133	1.93983	4.38391	1.5316	2.8623	0.00420582		L1_Mus1_dup20986	1.65953	4.17358	2.05819	2.0278	0.0425809
B2_Mm2_dup61927	1.93983	4.38391	1.5316	2.8623	0.00420582		L1Md_F3_dup5120	1.65775	4.17223	2.09658	1.99001	0.0465896
B3_dup40874	1.93983	4.38391	1.5316	2.8623	0.00420582		PB1D10_dup43599	2.65775	3.79765	1.40138	2.70994	0.00672961
B4_dup55169	1.93983	4.38391	1.5316	2.8623	0.00420582		B4A_dup20621	2.65775	3.79765	1.39942	2.71372	0.00665319
ID4_dup18106	1.93983	4.38391	1.5316	2.8623	0.00420582		L1MA6_dup6495	2.65775	3.79765	1.39942	2.71372	0.00665319
ID4_dup5002	1.93983	4.38391	1.5316	2.8623	0.00420582		ID_B1_dup81039	2.49108	3.69788	1.43833	2.57095	0.010142
L1Md_F3_dup4700	1.93983	4.38391	1.5316	2.8623	0.00420582		ID_B1_dup102036	2.3262	3.59147	1.48254	2.42251	0.0154138
L1Md_F3_dup7586	1.93983	4.38391	1.5316	2.8623	0.00420582		B1F_dup10299	4.31907	3.57978	1.12644	3.17796	0.00148314
L2b_dup12031	1.93983	4.38391	1.5316	2.8623	0.00420582		ORR1D2_dup9169	2.1631	3.47754	1.54412	2.25212	0.0243144
MER68_dup297	1.93983	4.38391	1.5316	2.8623	0.00420582		B1F2_dup15087	2.15953	3.47572	1.53146	2.26955	0.023235
MTA_Mm_dup10721	1.93983	4.38391	1.5316	2.8623	0.00420582		B2_Mm1a_dup7712	2.15953	3.47572	1.53146	2.26955	0.023235
MTA_Mm_dup8207	1.93983	4.38391	1.5316	2.8623	0.00420582		ID_B1_dup6171	2.15953	3.47572	1.53146	2.26955	0.023235
ORR1B2-int_dup770	1.93983	4.38391	1.5316	2.8623	0.00420582		L1Md_F_dup1065	2	3.35419	1.6955	1.97829	0.0478962
PB1D10_dup15414	1.93983	4.38391	1.5316	2.8623	0.00420582		RLTR19A_dup137	2	3.35419	1.6955	1.97829	0.0478962
RSINE1_dup45400	1.93983	4.38391	1.5316	2.8623	0.00420582		B1_Mur2_dup5056	1.99465	3.35087	1.59818	2.09668	0.036022
URR1B_dup11199	1.93983	4.38391	1.5316	2.8623	0.00420582		B4A_dup38897	1.99465	3.35087	1.59818	2.09668	0.036022
PB1_dup928	3.88464	4.36063	1.26377	3.45049	0.000559578		ID_B1_dup75003	1.99465	3.35087	1.59818	2.09668	0.036022
B3_dup40868	1.78643	4.26329	1.61977	2.63204	0.00848738		ID4_dup18106	1.99465	3.35087	1.59818	2.09668	0.036022
B1F2_dup2662	1.78362	4.26167	1.64107	2.59688	0.00940736		L1MC_dup5341	1.99465	3.35087	1.59818	2.09668	0.036022
RSINE1_dup19762	1.78362	4.26167	1.64107	2.59688	0.00940736		HAL1_dup2611	1.99287	3.34985	1.59885	2.09517	0.0361562
RSINE1_dup56284	1.78362	4.26167	1.64107	2.59688	0.00940736		L2c_dup3480	1.99287	3.34985	1.59885	2.09517	0.0361562
B1_Mur1_dup31192	1.78096	4.26002	1.60283	2.65781	0.00786492		MTB_dup3969	1.99287	3.34985	1.59885	2.09517	0.0361562
B1_Mur2_dup21840	1.78096	4.26002	1.60283	2.65781	0.00786492		RSINE1_dup50795	1.99287	3.34985	1.59885	2.09517	0.0361562
B4_dup25151	1.78096	4.26002	1.60283	2.65781	0.00786492		RMER6C_dup3639	3.33155	3.16717	1.20505	2.62825	0.00858254
Lx8_dup7720	1.78096	4.26002	1.60283	2.65781	0.00786492		MER2_dup761	3.32442	3.16518	1.17845	2.68589	0.00723359
MIRb_dup5950	1.78096	4.26002	1.60283	2.65781	0.00786492		URR1B_dup11455	2.99108	2.995	1.21264	2.46981	0.0135186
MTE2a_dup10544	1.78096	4.26002	1.60283	2.65781	0.00786492		MIRb_dup29475	2.82442	2.90171	1.23717	2.34544	0.0190048
PB1_dup8417	1.78096	4.26002	1.60283	2.65781	0.00786492		MT2_Mm_dup1961	2.65953	2.80261	1.2696	2.20747	0.0272813
PB1D9_dup25269	1.78096	4.26002	1.60283	2.65781	0.00786492		B3_dup10840	3.9893	2.8025	0.974781	2.87501	0.00404016
URR1B_dup611	1.77823	4.25843	1.60809	2.64812	0.0080941		B1_Mus1_dup8746	2.65775	2.80196	1.26986	2.20651	0.0273483
B1_Mur1_dup37214	1.77815	4.25836	1.60373	2.65529	0.00792414		RLTR14-int_dup1813	2.65775	2.80196	1.26986	2.20651	0.0273483
B1_Mur2_dup3381	1.77815	4.25836	1.60373	2.65529	0.00792414		B2_Mm1a_dup6944	2.49287	2.69552	1.32318	2.03715	0.0416351
B3_dup113233	1.77815	4.25836	1.60373	2.65529	0.00792414		L1_Mur3_dup11256	2.49287	2.69551	1.31012	2.05745	0.0396429
B3A_dup22239	1.77815	4.25836	1.60373	2.65529	0.00792414		MTC_dup11804	2.49287	2.69551	1.31012	2.05745	0.0396429
B4_dup29037	1.77815	4.25836	1.60373	2.65529	0.00792414		RSINE1_dup114343	2.49287	2.69551	1.31012	2.05745	0.0396429
ID_B1_dup28861	1.77815	4.25836	1.60373	2.65529	0.00792414		RSINE1_dup46293	2.49108	2.69476	1.32356	2.036	0.0417502
ID_B1_dup40050	1.77815	4.25836	1.60373	2.65529	0.00792414		B1_Mur2_dup29560	3.65597	2.65791	0.994083	2.67373	0.0075012
L1MC_dup5341	1.77815	4.25836	1.60373	2.65529	0.00792414		B3_dup10839	4.81907	2.63876	0.84783	3.11237	0.00185589
L1MEc_dup353	1.77815	4.25836	1.60373	2.65529	0.00792414		PB1_dup927	4.65418	2.58005	0.853814	3.0218	0.00251281
MIRb_dup12997	1.77815	4.25836	1.60373	2.65529	0.00792414		B1_Mus1_dup88605	3.4893	2.57979	1.00613	2.56406	0.0103456
URR1A_dup7567	1.77815	4.25836	1.60373	2.65529	0.00792414		L1MCa_dup695	3.32263	2.49718	1.0211	2.44557	0.0144623
B1_Mus2_dup1331	1.77541	4.25676	1.60461	2.65283	0.007982		B3_dup106663	3.15775	2.41002	1.03854	2.32059	0.020309
B3_dup97189	1.77541	4.25676	1.60461	2.65283	0.007982		MTD_dup3385	3.15775	2.41002	1.03854	2.32059	0.020309
B3A_dup16457	1.77541	4.25676	1.60461	2.65283	0.007982		B3_dup25198	3.15597	2.40954	1.03865	2.31989	0.0203469
B3A_dup59446	1.77541	4.25676	1.60461	2.65283	0.007982		PB1D9_dup7959	3.15597	2.40954	1.03865	2.31989	0.0203469
B4_dup34242	1.77541	4.25676	1.60461	2.65283	0.007982		MIRb_dup23515	2.99108	2.31675	1.06583	2.17367	0.0297303
L1_Mur2_dup10165	1.77541	4.25676	1.60461	2.65283	0.007982		B3A_dup66744	2.99108	2.31675	1.06017	2.18527	0.0288694
L1_Mus3_dup21636	1.77541	4.25676	1.60461	2.65283	0.007982		L1MCa_dup696	2.99108	2.31675	1.06017	2.18527	0.0288694
L2a_dup275	1.77541	4.25676	1.60461	2.65283	0.007982		Lx7_dup39751	2.99108	2.31675	1.06017	2.18527	0.0288694
Lx_dup7181	1.77541	4.25676	1.60461	2.65283	0.007982		MIR_dup12714	2.99108	2.31675	1.06017	2.18527	0.0288694
MIR_dup4099	1.77541	4.25676	1.60461	2.65283	0.007982		ORR1A3-int_dup1170	2.9893	2.31617	1.08998	2.12498	0.0335887
MIR_dup8731	1.77541	4.25676	1.60461	2.65283	0.007982		B1_Mus2_dup7680	2.8262	2.21761	1.08859	2.03714	0.0416359
MLT1J-int_dup137	1.77541	4.25676	1.60461	2.65283	0.007982		L1MA5_dup2920	2.8262	2.21761	1.08859	2.03714	0.0416359
MTD_dup25167	1.77541	4.25676	1.60461	2.65283	0.007982		B1_Mm_dup9816	2.82442	2.21702	1.0888	2.03621	0.0417295
MTE-int_dup1294	1.77541	4.25676	1.60461	2.65283	0.007982		B1F1_dup8589	2.82442	2.21702	1.0888	2.03621	0.0417295
ORR1E_dup5705	1.77541	4.25676	1.60461	2.65283	0.007982		MTC-int_dup2106	2.82442	2.21702	1.0888	2.03621	0.0417295
RMER1A_dup942	1.77541	4.25676	1.60461	2.65283	0.007982		ORR1A2_dup1074	2.82442	2.21702	1.0888	2.03621	0.0417295
RMER20A_dup106	1.77541	4.25676	1.60461	2.65283	0.007982		B1_Mur3_dup21169	2.82442	2.21702	1.09608	2.02268	0.0431064
RMER20B_dup1196	1.77541	4.25676	1.60461	2.65283	0.007982		PB1D10_dup57230	2.82442	2.21702	1.09608	2.02268	0.0431064
URR1A_dup4656	1.77541	4.25676	1.60461	2.65283	0.007982		PB1D9_dup4491	2.82442	2.21701	1.11011	1.99711	0.0458133
Zaphod2_dup60	3.56136	4.22939	1.27261	3.32341	0.000889248		PB1_dup928	4.65418	2.19664	0.792852	2.77055	0.00559616
Lx4B_dup1645	1.62476	4.12653	1.72828	2.38765	0.0169567		B3_dup23851	3.65597	2.16475	0.905983	2.38939	0.0168763
L1_Mur3_dup4357	1.6221	4.12464	1.69426	2.43448	0.0149132		L1MA8_dup3608	4.48752	2.13242	0.799217	2.66814	0.00762729
Lx2_dup17061	1.62202	4.12459	1.69898	2.42768	0.0151957		B2_Mm1t_dup5620	3.49108	2.08256	0.920286	2.26295	0.0236386
MIRc_dup17510	1.62202	4.12459	1.69898	2.42768	0.0151957		Lx8_dup45663	5.1524	2.0538	0.730849	2.81015	0.00495184
PB1D10_dup7218	1.62202	4.12459	1.69898	2.42768	0.0151957		B3A_dup18953	3.32442	1.99498	0.936735	2.12971	0.0331955
B1_Mur3_dup9383	1.61928	4.12274	1.68814	2.44218	0.014599		Kanga2_a_dup95	3.32442	1.99498	0.936735	2.12971	0.0331955
B1_Mus1_dup33500	1.61928	4.12274	1.68814	2.44218	0.014599		B1_Mus2_dup67471	3.32263	1.99452	0.938327	2.12562	0.0335353
B2_Mm2_dup45640	1.61928	4.12274	1.68814	2.44218	0.014599		B2_Mm1a_dup1323	5.6524	1.94257	0.684029	2.8399	0.00451282
B3A_dup81445	1.61928	4.12274	1.68814	2.44218	0.014599		B4A_dup70344	4.82085	1.9336	0.742488	2.60421	0.00920862
B4A_dup18707	1.61928	4.12274	1.68814	2.44218	0.014599		MTD_dup48132	4.82085	1.9336	0.742488	2.60421	0.00920862
HERV16-int_dup158	1.61928	4.12274	1.68814	2.44218	0.014599		B1_Mus1_dup42107	3.15775	1.90172	0.955895	1.98946	0.0466503
Lx3_Mus_dup5156	1.61928	4.12274	1.68814	2.44218	0.014599		B2_Mm1a_dup6464	3.15775	1.90172	0.955895	1.98946	0.0466503
MER5B_dup1394	1.61928	4.12274	1.68814	2.44218	0.014599		L1MD1_dup796	3.15775	1.90172	0.955895	1.98946	0.0466503
MTD_dup34306	1.61928	4.12274	1.68814	2.44218	0.014599		MIRb_dup35384	3.15775	1.90172	0.955895	1.98946	0.0466503
ORR1E_dup7039	1.61928	4.12274	1.68814	2.44218	0.014599		Tigger7_dup4730	3.15775	1.90172	0.955895	1.98946	0.0466503
PB1_dup7189	1.61928	4.12274	1.68814	2.44218	0.014599		ID_B1_dup92460	3.15597	1.90122	0.957682	1.98523	0.0471192
PB1D7_dup1317	1.61928	4.12274	1.68814	2.44218	0.014599		B1_Mur1_dup31193	3.82263	1.84282	0.836979	2.20175	0.0276828
PB1D7_dup2235	1.61928	4.12274	1.68814	2.44218	0.014599		B2_Mm2_dup14278	3.82263	1.84282	0.836979	2.20175	0.0276828
B1_Mur1_dup28842	1.61655	4.12091	1.68972	2.43882	0.0147354		Lx8_dup3361	3.82263	1.84282	0.836979	2.20175	0.0276828
B1_Mus1_dup62767	1.61655	4.12091	1.68972	2.43882	0.0147354		ID4_dup20778	3.65597	1.76023	0.850516	2.0696	0.0384899
B2_Mm1t_dup10629	1.61655	4.12091	1.68972	2.43882	0.0147354		MLT1E1_dup414	3.65597	1.76023	0.850516	2.0696	0.0384899
B2_Mm1t_dup14950	1.61655	4.12091	1.68972	2.43882	0.0147354		B1F_dup22109	4.15597	1.6579	0.776543	2.13497	0.0327633
B3_dup21514	1.61655	4.12091	1.68972	2.43882	0.0147354		MER63A_dup6	4.15597	1.6579	0.77481	2.13975	0.0323753
B3A_dup65326	1.61655	4.12091	1.68972	2.43882	0.0147354		MTC-int_dup1323	4.15597	1.6579	0.77481	2.13975	0.0323753
B4A_dup55492	1.61655	4.12091	1.68972	2.43882	0.0147354		B2_Mm1a_dup16689	4.15418	1.65757	0.774835	2.13926	0.0324149
L2a_dup11902	1.61655	4.12091	1.68972	2.43882	0.0147354		L1VL2_dup4307	4.15418	1.65757	0.774835	2.13926	0.0324149
MIR_dup21014	1.61655	4.12091	1.68972	2.43882	0.0147354		L1Md_F2_dup23402	4.82085	1.64699	0.711414	2.31509	0.020608
MLT-int_dup74	1.61655	4.12091	1.68972	2.43882	0.0147354		L1Md_F2_dup60898	6.15062	1.63232	0.623522	2.6179	0.00884726
MTC_dup12909	1.61655	4.12091	1.68972	2.43882	0.0147354		B1_Mus1_dup65891	3.9893	1.57979	0.78627	2.00921	0.0445144
MLT1A1_dup6106	1.61647	4.12084	1.69751	2.42758	0.0151998		B3_dup69328	3.9893	1.57979	0.785311	2.01167	0.0442548
ID_B1_dup75003	1.61373	4.11901	1.69137	2.43532	0.0148787		B1_Mus2_dup16513	4.65418	1.57978	0.718556	2.19855	0.0279096
L1MB7_dup188	1.61373	4.11901	1.69137	2.43532	0.0148787		L1_Mus2_dup16447	4.6524	1.5795	0.719245	2.19606	0.0280877
ORR1E_dup5704	1.61373	4.11901	1.69137	2.43532	0.0148787		B3_dup123017	4.48752	1.5093	0.726995	2.07608	0.0378868
MLT1K_dup48	1.611	4.11716	1.70078	2.42076	0.0154883		RSINE1_dup16965	5.32085	1.34862	0.64943	2.07662	0.0378367
B2_Mm2_dup62550	1.60818	4.11523	1.70721	2.4105	0.0159306		MLT1A_dup2436	5.15418	1.28441	0.655178	1.9604	0.0499491
MER2_dup761	3.24082	4.08554	1.28606	3.17679	0.00148916		RMER17C_dup4163	5.15418	1.28441	0.655178	1.9604	0.0499491
MER20_dup4403	3.07914	4.00758	1.29568	3.09304	0.00198115		L1Md_F2_dup60899	7.98039	1.27498	0.517743	2.46257	0.0137946
B4_dup37300	1.46042	3.97331	1.86931	2.12554	0.0335413		B1_Mur1_dup6226	5.98573	1.17932	0.598845	1.96932	0.0489165
Lx7_dup11434	1.46034	3.97329	1.90128	2.0898	0.0366358		B3_dup123018	5.98573	1.17932	0.598845	1.96932	0.0489165
Lx8_dup8634	1.46034	3.97329	1.90128	2.0898	0.0366358		L2_dup11710	6.81729	1.1018	0.55412	1.98837	0.0467707
B2_Mm2_dup43462	1.45768	3.97115	1.87321	2.11997	0.0340084		B3_dup3979	3.99822	-1.58967	0.786753	-2.02054	0.0433271
ID_B1_dup13675	1.45768	3.97115	1.87321	2.11997	0.0340084		B3_dup147131	3.1631	-1.91258	0.955424	-2.00181	0.0453049
MTEa_dup15758	1.45768	3.97115	1.87321	2.11997	0.0340084		B2_Mm2_dup55691	2.83333	-2.9113	1.24261	-2.34289	0.0191351
B1_Mur2_dup11322	1.45761	3.97107	1.87332	2.1198	0.0340225		B2_Mm2_dup6751	2	-3.36053	1.59577	-2.1059	0.0352133
B1_Mur4_dup19105	1.45761	3.97107	1.87332	2.1198	0.0340225		MARNA_dup28	2.66667	-3.80799	1.39785	-2.72418	0.00644616
B1_Mur4_dup6350	1.45761	3.97107	1.87332	2.1198	0.0340225		B4A_dup40415	2.16667	-4.56333	1.5388	-2.96551	0.00302186
B1_Mus1_dup32595	1.45761	3.97107	1.87332	2.1198	0.0340225
B2_Mm2_dup47319	1.45761	3.97107	1.87332	2.1198	0.0340225
B4_dup58964	1.45761	3.97107	1.87332	2.1198	0.0340225
Lx3C_dup6345	1.45761	3.97107	1.87332	2.1198	0.0340225
MIRc_dup17511	1.45761	3.97107	1.87332	2.1198	0.0340225
MTD_dup9526	1.45761	3.97107	1.87332	2.1198	0.0340225
ORR1D2_dup9228	1.45761	3.97107	1.87332	2.1198	0.0340225
RMER15_dup13567	1.45761	3.97107	1.87332	2.1198	0.0340225
L2a_dup18766	1.45487	3.9689	1.86861	2.12399	0.0336714
L2b_dup6749	1.45487	3.9689	1.86861	2.12399	0.0336714
ORR1C2_dup1830	1.45487	3.9689	1.86861	2.12399	0.0336714
B1F1_dup402	1.45213	3.96672	1.88124	2.10856	0.0349822
B2_Mm2_dup27428	1.45213	3.96672	1.88124	2.10856	0.0349822
B3_dup46328	1.45213	3.96672	1.88124	2.10856	0.0349822
Lx_dup17289	1.45213	3.96672	1.88124	2.10856	0.0349822
MTB_Mm_dup1405	1.45213	3.96672	1.88124	2.10856	0.0349822
ORR1E_dup729	1.45213	3.96672	1.88124	2.10856	0.0349822
B2_Mm2_dup47155	1.45206	3.96664	1.88135	2.1084	0.0349968
MTD_dup36156	1.45206	3.96664	1.88135	2.1084	0.0349968
PB1D9_dup1817	1.45206	3.96664	1.88135	2.1084	0.0349968
RLTR18B_dup686	1.45206	3.96664	1.88135	2.1084	0.0349968
B1_Mm_dup9487	1.44932	3.96445	1.88538	2.10273	0.0354895
B3_dup118561	1.44932	3.96445	1.88538	2.10273	0.0354895
ID_B1_dup74824	1.44932	3.96445	1.88538	2.10273	0.0354895
ID_B1_dup92460	1.44932	3.96445	1.88538	2.10273	0.0354895
L1MD3_dup1668	1.44932	3.96445	1.88538	2.10273	0.0354895
L2a_dup1515	1.44932	3.96445	1.88538	2.10273	0.0354895
MIRc_dup1183	1.44932	3.96445	1.88538	2.10273	0.0354895
MTE2a_dup3588	1.44932	3.96445	1.88538	2.10273	0.0354895
B1F_dup31911	1.44377	3.95987	1.92602	2.05599	0.0397838
Lx_dup5538	2.91713	3.9239	1.30662	3.00309	0.00267255
L1_Mur3_dup20287	2.91199	3.9239	1.30694	3.00236	0.00267893
B1_Mus1_dup65890	2.75313	3.8371	1.3215	2.90359	0.00368917
RMER15_dup12710	2.75313	3.8371	1.3215	2.90359	0.00368917
RMER30_dup2624	2.75305	3.83707	1.32262	2.90112	0.00371835
B1_Mus1_dup88605	2.75031	3.83636	1.32167	2.90266	0.00370005
L1MCa_dup695	2.74758	3.83564	1.32294	2.89932	0.0037397
B2_Mm2_dup31732	2.59419	3.74479	1.34121	2.7921	0.00523673
MT2_Mm_dup1961	2.59419	3.74479	1.34121	2.7921	0.00523673
B1_Mur2_dup26025	2.59145	3.74399	1.34013	2.79375	0.00521006
B2_Mm1a_dup17351	2.59145	3.74399	1.34013	2.79375	0.00521006
B3_dup104925	2.59145	3.74399	1.34013	2.79375	0.00521006
B1_Mus2_dup48690	2.59659	3.74399	1.33957	2.79493	0.00519118
PB1D7_dup16838	2.59659	3.74399	1.33957	2.79493	0.00519118
PB1D9_dup1753	2.59378	3.74315	1.3411	2.7911	0.00525292
B3_dup25198	2.59104	3.74235	1.34133	2.79002	0.0052704
B2_Mm2_dup1041	2.43259	3.6454	1.36544	2.66976	0.00759045
B4_dup28900	2.43259	3.6454	1.36544	2.66976	0.00759045
B2_Mm2_dup61152	2.42977	3.64445	1.36578	2.66841	0.00762119
RLTR18_dup113	2.42977	3.64445	1.36578	2.66841	0.00762119
B2_Mm1a_dup6464	2.43491	3.64445	1.36499	2.66994	0.00758656
B3_dup104923	2.43218	3.64354	1.36532	2.66863	0.00761609
Kanga2_a_dup95	2.43218	3.64354	1.36532	2.66863	0.00761609
L1MEf_dup1008	2.43218	3.64354	1.36532	2.66863	0.00761609
RLTR14-int_dup1813	2.43218	3.64354	1.36532	2.66863	0.00761609
MT2B_dup7170	2.27091	3.53863	1.40208	2.52385	0.0116079
B3A_dup52292	2.27605	3.53862	1.40082	2.5261	0.0115336
L1_Mur2_dup1369	2.27605	3.53862	1.40082	2.5261	0.0115336
B3_dup46554	2.26817	3.53757	1.40264	2.52207	0.0116665
B4_dup21176	2.26817	3.53757	1.40264	2.52207	0.0116665
RSINE1_dup99689	2.26817	3.53757	1.40264	2.52207	0.0116665
B3_dup69328	2.27331	3.53757	1.40138	2.52434	0.0115914
L1Md_F3_dup7359	2.27331	3.53757	1.40138	2.52434	0.0115914
ID_B1_dup81039	2.2705	3.53647	1.40196	2.52252	0.0116518
L1VL4_dup5909	2.2705	3.53647	1.40196	2.52252	0.0116518
L1MA6_dup6495	2.26536	3.53647	1.40323	2.52023	0.0117277
MER33_dup276	2.26536	3.53647	1.40323	2.52023	0.0117277
ORR1A2_dup1074	2.26776	3.5354	1.40503	2.51624	0.0118615
B4_dup21177	2.26262	3.53539	1.40633	2.51391	0.01194
PB1_dup927	4.21813	3.52588	1.11073	3.17437	0.00150161
B3_dup23854	2.10923	3.42335	1.45772	2.34843	0.0188527
B3_dup53192	2.10923	3.42335	1.45772	2.34843	0.0188527
L1Md_T_dup9960	2.10923	3.42335	1.45772	2.34843	0.0188527
MYSERV6-int_dup2879	2.10923	3.42335	1.45772	2.34843	0.0188527
RSINE1_dup51146	2.11437	3.42334	1.45593	2.35131	0.0187074
B1_Mur4_dup35336	2.10649	3.42209	1.45543	2.35126	0.0187098
B3A_dup11038	2.10649	3.42209	1.45543	2.35126	0.0187098
B4A_dup81595	2.10649	3.42209	1.45543	2.35126	0.0187098
ID_B1_dup52593	2.10649	3.42209	1.45543	2.35126	0.0187098
MER2_dup9531	2.10649	3.42209	1.45543	2.35126	0.0187098
MIRb_dup36691	2.10649	3.42209	1.45543	2.35126	0.0187098
MTC_dup3005	2.10649	3.42209	1.45543	2.35126	0.0187098
MTD_dup23886	2.10649	3.42209	1.45543	2.35126	0.0187098
MTD_dup35358	2.10649	3.42209	1.45543	2.35126	0.0187098
ORR1D1_dup2277	2.10649	3.42209	1.45543	2.35126	0.0187098
ORR1E_dup2784	2.10649	3.42209	1.45543	2.35126	0.0187098
B1_Mur1_dup31889	2.11164	3.42209	1.45365	2.35413	0.0185659
Helitron3Na_Mam_dup81	2.11164	3.42209	1.45365	2.35413	0.0185659
L1M5_dup5458	2.11164	3.42209	1.45365	2.35413	0.0185659
L1VL4_dup5908	2.11164	3.42209	1.45365	2.35413	0.0185659
PB1D10_dup57230	2.11164	3.42209	1.45365	2.35413	0.0185659
PB1D10_dup19837	2.10376	3.42084	1.45937	2.34406	0.0190753
ID_B1_dup28860	2.10882	3.42079	1.45759	2.34689	0.0189311
ID_B1_dup61815	2.10368	3.42079	1.45939	2.34398	0.019079
B1_Mur1_dup2833	3.73317	3.33318	1.12397	2.96555	0.00302146
RSINE1_dup75669	1.94763	3.29808	1.52366	2.16458	0.0304199
B1_Mus2_dup9043	1.95277	3.29807	1.52163	2.16747	0.0301992
ID_B1_dup38377	1.95277	3.29807	1.52163	2.16747	0.0301992
MIRb_dup11137	1.95269	3.29804	1.53094	2.15426	0.0312201
B3_dup35137	1.94481	3.29656	1.5246	2.16224	0.0305994
B3_dup35138	1.94481	3.29656	1.5246	2.16224	0.0305994
ID_B1_dup7800	1.94481	3.29656	1.5246	2.16224	0.0305994
MLT1E1A_dup1139	1.94481	3.29656	1.5246	2.16224	0.0305994
RLTR31_Mur_dup161	1.94481	3.29656	1.5246	2.16224	0.0305994
RMER6D_dup2365	1.94481	3.29656	1.5246	2.16224	0.0305994
B3_dup101431	1.94996	3.29656	1.52258	2.16512	0.0303786
B3_dup145320	1.94996	3.29656	1.52258	2.16512	0.0303786
B4_dup50403	1.94996	3.29656	1.52258	2.16512	0.0303786
L3_dup1618	1.94996	3.29656	1.52258	2.16512	0.0303786
URR1A_dup8733	1.94996	3.29656	1.52258	2.16512	0.0303786
URR1B_dup9991	1.94996	3.29656	1.52258	2.16512	0.0303786
B1F1_dup9212	1.94722	3.29509	1.5235	2.16285	0.0305528
B3A_dup49068	1.94722	3.29509	1.5235	2.16285	0.0305528
L1MD_dup632	1.94722	3.29509	1.5235	2.16285	0.0305528
Lx9_dup32259	1.94722	3.29509	1.5235	2.16285	0.0305528
ORR1D2_dup484	1.94722	3.29509	1.5235	2.16285	0.0305528
RMER16-int_dup1096	1.94722	3.29509	1.5235	2.16285	0.0305528
B1_Mus1_dup62791	1.94208	3.29509	1.52551	2.15999	0.0307737
B1F2_dup15175	1.94208	3.29509	1.52551	2.15999	0.0307737
B2_Mm2_dup27427	1.94208	3.29509	1.52551	2.15999	0.0307737
B3_dup99382	1.94208	3.29509	1.52551	2.15999	0.0307737
B3A_dup36447	1.94208	3.29509	1.52551	2.15999	0.0307737
B4A_dup3202	1.94208	3.29509	1.52551	2.15999	0.0307737
ID_B1_dup22135	1.94208	3.29509	1.52551	2.15999	0.0307737
L1M5_dup12529	1.94208	3.29509	1.52551	2.15999	0.0307737
L1MB8_dup175	1.94208	3.29509	1.52551	2.15999	0.0307737
MIRb_dup34756	1.94208	3.29509	1.52551	2.15999	0.0307737
PB1D10_dup43599	1.94208	3.29509	1.52551	2.15999	0.0307737
RMER12_dup2211	1.94208	3.29509	1.52551	2.15999	0.0307737
ORR1D1_dup1428	1.94449	3.29359	1.53377	2.14738	0.0317629
ID4__dup18385	3.56917	3.26455	1.13019	2.8885	0.0038709
L1MA8_dup3608	3.56635	3.26405	1.13021	2.888	0.00387696
B1_Mus2_dup48220	3.40475	3.19013	1.13709	2.80553	0.00502335
B2_Mm1t_dup15822	3.40475	3.19013	1.13709	2.80553	0.00502335
PB1_dup1608	1.78876	3.16255	1.59577	1.98183	0.0474981
RMER13B_dup1062	1.78876	3.16255	1.59577	1.98183	0.0474981
B1F2_dup15087	1.78595	3.16078	1.59019	1.98768	0.0468472
L1_Mur1_dup2474	1.78595	3.16078	1.59019	1.98768	0.0468472
L1_Mus4_dup5002	1.78595	3.16078	1.59019	1.98768	0.0468472
RLTR15_dup1804	1.78595	3.16078	1.59019	1.98768	0.0468472
B1F_dup7082	1.79109	3.16078	1.58836	1.98996	0.0465955
B2_Mm1a_dup12629	1.79109	3.16078	1.58836	1.98996	0.0465955
B3A_dup81024	1.79109	3.16078	1.58836	1.98996	0.0465955
PB1D7_dup3963	1.79109	3.16078	1.58836	1.98996	0.0465955
PB1D9_dup19441	1.79109	3.16078	1.58836	1.98996	0.0465955
RMER15-int_dup1030	1.79109	3.16078	1.58836	1.98996	0.0465955
RSINE1_dup50795	1.79109	3.16078	1.58836	1.98996	0.0465955
B1_Mur1_dup8200	1.78321	3.1591	1.59098	1.98563	0.0470745
B1F1_dup6045	1.78321	3.1591	1.59098	1.98563	0.0470745
B1F1_dup8589	1.78321	3.1591	1.59098	1.98563	0.0470745
B3A_dup62661	1.78321	3.1591	1.59098	1.98563	0.0470745
L1_Mm_dup4358	1.78321	3.1591	1.59098	1.98563	0.0470745
RSINE1_dup1252	1.78321	3.1591	1.59098	1.98563	0.0470745
B3A_dup7717	1.78836	3.1591	1.58916	1.98791	0.0468215
B4A_dup59697	1.78836	3.1591	1.58916	1.98791	0.0468215
L2a_dup10689	1.78836	3.1591	1.58916	1.98791	0.0468215
MIRc_dup1569	1.78836	3.1591	1.58916	1.98791	0.0468215
MT2A_dup4672	1.78836	3.1591	1.58916	1.98791	0.0468215
MTC_dup25111	1.78836	3.1591	1.58916	1.98791	0.0468215
PB1D9_dup291	1.78836	3.1591	1.58916	1.98791	0.0468215
B4A_dup43385	1.78314	3.15904	1.59742	1.97758	0.0479759
RMER4A_dup1364	1.78314	3.15904	1.59742	1.97758	0.0479759
B1_Mus2_dup49591	1.78554	3.15736	1.58997	1.98579	0.0470561
B1F2_dup11416	1.78554	3.15736	1.58997	1.98579	0.0470561
L1_Mus2_dup3252	1.78554	3.15736	1.58997	1.98579	0.0470561
PB1_dup9677	1.78554	3.15736	1.58997	1.98579	0.0470561
PB1D9_dup10376	1.78554	3.15736	1.58997	1.98579	0.0470561
B2_Mm1a_dup6944	1.7804	3.15735	1.5918	1.98351	0.0473105
B4A_dup42434	1.7804	3.15735	1.5918	1.98351	0.0473105
L1ME1_dup3258	1.7804	3.15735	1.5918	1.98351	0.0473105
MIR_dup33833	1.7804	3.15735	1.5918	1.98351	0.0473105
MLT1H_dup722	1.7804	3.15735	1.5918	1.98351	0.0473105
ORR1B1_dup7600	1.7804	3.15735	1.5918	1.98351	0.0473105
ORR1D1_dup13676	1.7804	3.15735	1.5918	1.98351	0.0473105
B3A_dup89114	1.77766	3.15565	1.59904	1.97346	0.048443
ID4__dup22342	1.77766	3.15565	1.59904	1.97346	0.048443
B1_Mus2_dup48221	3.25103	3.11125	1.14528	2.71658	0.00659594
RLTR22_Mur_dup2354	3.23752	3.1111	1.14611	2.71449	0.00663774
B3_dup104179	3.24821	3.11069	1.14467	2.71755	0.0065768
L2a_dup13598	3.24821	3.11069	1.14467	2.71755	0.0065768
B1_Mur2_dup29560	3.08139	3.02983	1.15597	2.62104	0.00876623
B3A_dup18953	3.07866	3.02925	1.15606	2.62033	0.00878446
L1Md_F2_dup60900	3.07584	3.02863	1.15691	2.61786	0.00884837
L1Md_F3_dup12410	3.09996	3.02823	1.15943	2.61183	0.00900601
RSINE1_dup39580	3.0838	3.02758	1.15532	2.62056	0.00877866
RSINE1_dup9416	2.91979	2.94253	1.16898	2.51718	0.01183
B3_dup21517	2.93049	2.94199	1.16889	2.51691	0.0118389
URR1B_dup11455	2.92212	2.93998	1.16825	2.51658	0.0118501
B1_Mus2_dup34356	2.76093	2.85041	1.18929	2.39672	0.0165423
L1ME3B_dup234	2.75812	2.84958	1.18506	2.40458	0.0161909
MIRb_dup29475	2.75812	2.84958	1.18506	2.40458	0.0161909
B1_Mus1_dup90958	2.76326	2.84746	1.18404	2.40487	0.0161782
B3A_dup21863	2.76326	2.84746	1.18404	2.40487	0.0161782
L1_Mur1_dup141	2.76326	2.84746	1.18404	2.40487	0.0161782
ORR1A3-int_dup1167	2.76326	2.84746	1.18404	2.40487	0.0161782
Ricksha_dup6	2.76326	2.84746	1.18404	2.40487	0.0161782
MIR3_dup3158	2.76052	2.84673	1.1854	2.4015	0.0163281
L1MCa_dup696	2.75771	2.84596	1.18558	2.40049	0.0163731
L1Md_F3_dup7358	4.06152	2.81573	0.948374	2.96901	0.00298758
MT2A_dup7178	4.06152	2.81573	0.948374	2.96901	0.00298758
MLT1F1_dup1479	4.0587	2.81531	0.94838	2.96855	0.00299213
ETnERV2-int_dup1626	2.60439	2.74865	1.20512	2.28082	0.0225593
ID_B1_dup21176	2.60439	2.74865	1.20512	2.28082	0.0225593
ID4_dup6815	2.60439	2.74865	1.20512	2.28082	0.0225593
B3_dup10840	3.89984	2.74861	0.953543	2.88253	0.00394499
MTC_dup12908	2.60166	2.74783	1.20676	2.27703	0.0227843
ID2_dup938	2.60158	2.7478	1.20537	2.27964	0.0226293
B3_dup48500	3.90498	2.74747	0.954308	2.87902	0.00398914
B4A_dup20621	2.59884	2.74698	1.20555	2.27861	0.0226904
ID4_dup20778	2.60672	2.74524	1.20827	2.27204	0.0230842
B2_Mm1a_dup1323	5.04156	2.6956	0.825063	3.26715	0.00108637
B2_Mm1t_dup15823	3.74097	2.67869	0.959443	2.79192	0.00523966
B3_dup104180	3.74097	2.67869	0.959443	2.79192	0.00523966
ID2_dup3973	3.74097	2.67869	0.959443	2.79192	0.00523966
MTD_dup48132	3.73816	2.67822	0.959454	2.7914	0.00524813
B1_Mur2_dup20874	3.73542	2.67777	0.959466	2.79089	0.00525627
B3_dup106663	2.43757	2.6446	1.23378	2.1435	0.0320727
ORR1D2_dup13926	2.43757	2.6446	1.23378	2.1435	0.0320727
B1F1_dup1856	2.44272	2.64169	1.23224	2.14382	0.0320475
B2_Mm1a_dup4028	2.44272	2.64169	1.23224	2.14382	0.0320475
ID4__dup2726	2.44272	2.64169	1.23224	2.14382	0.0320475
B1_Mus2_dup7680	2.43998	2.64076	1.23258	2.14246	0.0321564
L3_dup1153	2.43998	2.64076	1.23258	2.14246	0.0321564
MER20_dup2968	2.43998	2.64076	1.23258	2.14246	0.0321564
MIRb_dup15609	2.43998	2.64076	1.23258	2.14246	0.0321564
B2_Mm2_dup33571	2.43717	2.63979	1.23294	2.14105	0.03227
B2_Mm2_dup59986	2.43717	2.63979	1.23294	2.14105	0.03227
B3A_dup66831	2.43717	2.63979	1.23294	2.14105	0.03227
Lx7_dup39751	2.43717	2.63979	1.23294	2.14105	0.03227
B2_Mm1a_dup16799	2.44231	2.63672	1.23724	2.13113	0.0330788
L1Md_F2_dup20262	3.57656	2.60423	0.967513	2.69167	0.00710943
B1_Mus1_dup65891	3.57656	2.60423	0.966154	2.69546	0.00702918
Lx8_dup45665	3.57375	2.60373	0.966182	2.69487	0.00704167
B1F_dup3029	3.57375	2.60373	0.967541	2.69108	0.00712217
B4A_dup72233	3.57101	2.60325	0.966846	2.69252	0.00709142
B3_dup10839	4.72102	2.58487	0.833709	3.10045	0.0019323
B4_dup13249	2.2759	2.52973	1.27492	1.98423	0.0472302
B2_Mm2_dup40324	2.27316	2.52872	1.28168	1.97297	0.0484987
RMER12B_dup665	2.27316	2.52872	1.28168	1.97297	0.0484987
B3A_dup65651	2.27316	2.52861	1.2729	1.9865	0.0469778
B4_dup44561	2.27316	2.52861	1.2729	1.9865	0.0469778
L1M4b_dup96	2.27316	2.52861	1.2729	1.9865	0.0469778
RLTR30_dup79	2.27316	2.52861	1.2729	1.9865	0.0469778
RSINE1_dup36732	2.27042	2.52755	1.27612	1.98066	0.0476295
B2_Mm1t_dup15821	4.55146	2.52652	0.838523	3.01306	0.00258625
ID_B1_dup101318	2.26761	2.52647	1.28586	1.96481	0.049436
B1F_dup501	3.41488	2.52622	0.974069	2.59347	0.00950133
B2_Mm2_dup1040	3.41488	2.52622	0.974069	2.59347	0.00950133
B2_Mm2_dup72930	3.41488	2.52622	0.974069	2.59347	0.00950133
L1_Mus3_dup22655	3.41488	2.52622	0.974069	2.59347	0.00950133
L1_Mus4_dup287	3.41488	2.52622	0.974069	2.59347	0.00950133
L2b_dup4799	3.41488	2.52622	0.974069	2.59347	0.00950133
MamRep434_dup153	3.41488	2.52622	0.974069	2.59347	0.00950133
ORR1E_dup2589	3.41488	2.52622	0.974069	2.59347	0.00950133
RSINE1_dup38022	3.41488	2.52622	0.974069	2.59347	0.00950133
B2_Mm2_dup30417	2.28112	2.52619	1.27277	1.9848	0.0471664
ID_B1_dup88939	2.28112	2.52619	1.27277	1.9848	0.0471664
B3_dup71977	2.28104	2.52614	1.27278	1.98474	0.0471733
ID_B1_dup74823	3.40933	2.52518	0.974852	2.59032	0.00958871
B1_Mur2_dup14948	2.2783	2.52506	1.27078	1.98702	0.0469196
B1_Mur3_dup21169	2.2783	2.52506	1.27078	1.98702	0.0469196
B1_Mur4_dup19981	2.2783	2.52506	1.27078	1.98702	0.0469196
B2_Mm2_dup63098	2.2783	2.52506	1.27078	1.98702	0.0469196
B3_dup13732	2.2783	2.52506	1.27078	1.98702	0.0469196
B3A_dup21862	2.2783	2.52506	1.27078	1.98702	0.0469196
B4_dup3311	2.2783	2.52506	1.27078	1.98702	0.0469196
B4A_dup76537	2.2783	2.52506	1.27078	1.98702	0.0469196
L1_Mur3_dup11256	2.2783	2.52506	1.27078	1.98702	0.0469196
L1_Mur3_dup7409	2.2783	2.52506	1.27078	1.98702	0.0469196
L2a_dup13419	2.2783	2.52506	1.27078	1.98702	0.0469196
L2b_dup6330	2.2783	2.52506	1.27078	1.98702	0.0469196
Lx4A_dup3484	2.2783	2.52506	1.27078	1.98702	0.0469196
Lx7_dup27844	2.2783	2.52506	1.27078	1.98702	0.0469196
ORR1E_dup17281	2.2783	2.52506	1.27078	1.98702	0.0469196
RLTR42-int_dup2156	2.2783	2.52506	1.27078	1.98702	0.0469196
Lx3A_dup595	2.27549	2.5239	1.27398	1.98112	0.0475778
L1MCa_dup946	2.28899	2.52357	1.27872	1.97352	0.0484368
B1_Mus1_dup92435	3.42517	2.52342	0.977703	2.58096	0.00985249
Lx8_dup45663	4.38978	2.46513	0.843681	2.92187	0.00347933
MusHAL1_dup2730	4.38705	2.46475	0.843687	2.92141	0.00348453
URR1B_dup2665	3.25867	2.44488	0.98926	2.47143	0.0134575
B4A_dup51143	3.25602	2.44432	0.98415	2.48369	0.0130031
B2_Mm2_dup14274	3.2532	2.44375	0.984221	2.48292	0.0130309
SRV_MM-int_dup128	3.2532	2.44375	0.984221	2.48292	0.0130309
B1_Mur1_dup6584	3.25047	2.4432	0.984292	2.48219	0.0130577
B1_Mus2_dup48218	5.3699	2.42643	0.754059	3.21783	0.00129165
B4A_dup70344	4.23606	2.40041	0.848782	2.82807	0.00468299
B1_Mus2_dup25021	3.0892	2.35862	1.00336	2.35072	0.0187373
MTEa_dup19306	3.09434	2.35691	0.99843	2.36061	0.0182447
B2_Mm2_dup14278	3.09434	2.3569	0.996227	2.36582	0.01799
MIR_dup30378	3.09434	2.3569	0.996227	2.36582	0.01799
SRV_MM-int_dup127	3.09434	2.3569	0.996227	2.36582	0.01799
PB1D10_dup53854	3.0916	2.3563	0.998534	2.35976	0.0182866
B3_dup46556	3.0916	2.3563	0.996327	2.36499	0.0180306
L2_dup5856	3.0916	2.3563	0.996327	2.36499	0.0180306
PB1D9_dup20652	3.0916	2.3563	0.996327	2.36499	0.0180306
MIRc_dup6914	3.08879	2.35568	0.996429	2.36412	0.018073
PB1D7_dup4728	4.06136	2.33499	0.85605	2.72764	0.006379
ID_B1_dup78635	4.06932	2.33436	0.855155	2.72975	0.00633827
L1Md_F2_dup60898	5.04141	2.32028	0.761522	3.0469	0.00231213
B1_Mur4_dup4304	2.92478	2.26498	1.01444	2.23275	0.0255656
ID_B1_dup52819	2.92478	2.26498	1.01444	2.23275	0.0255656
B1F_dup22109	2.93274	2.26388	1.01198	2.23707	0.025282
B2_Mm1a_dup178	2.92992	2.26318	1.011	2.23857	0.0251839
B3A_dup9451	2.92992	2.26318	1.011	2.23857	0.0251839
L1MC4a_dup1219	2.92992	2.26318	1.011	2.23857	0.0251839
L2b_dup3894	2.92992	2.26318	1.011	2.23857	0.0251839
LTR40a_dup214	2.92992	2.26318	1.011	2.23857	0.0251839
Lx5_dup6444	2.92992	2.26318	1.011	2.23857	0.0251839
MER68_dup547	2.92992	2.26318	1.011	2.23857	0.0251839
MLT1A_dup3673	2.92992	2.26318	1.011	2.23857	0.0251839
MTD_dup3385	2.92992	2.26318	1.011	2.23857	0.0251839
MTE2b_dup9719	2.92992	2.26318	1.011	2.23857	0.0251839
RSINE1_dup24160	2.92992	2.26318	1.011	2.23857	0.0251839
RSINE1_dup60773	2.94062	2.26275	1.01386	2.23181	0.0256274
Tigger5_dup1058	2.92711	2.26249	1.01227	2.23506	0.0254134
MIR_dup7227	2.92437	2.26183	1.01242	2.23409	0.025477
ID_B1_dup102036	2.7631	2.16568	1.03456	2.09334	0.0363187
HERV16-int_dup157	2.7738	2.16515	1.03111	2.09982	0.0357447
L1Md_T_dup21993	2.77106	2.1644	1.02999	2.10138	0.035608
ORR1B1_dup14511	2.77106	2.1644	1.02999	2.10138	0.035608
B1_Mus1_dup93723	2.76825	2.16364	1.03019	2.10022	0.0357092
L1MC5_dup670	2.76825	2.16364	1.03019	2.10022	0.0357092
L1Md_F2_dup11961	2.76825	2.16364	1.03019	2.10022	0.0357092
LTR41B_dup66	2.76825	2.16364	1.03019	2.10022	0.0357092
MIR_dup16773	2.76825	2.16364	1.03019	2.10022	0.0357092
MYSERV16_I-int_dup2290	2.76825	2.16364	1.03019	2.10022	0.0357092
RSINE1_dup99694	2.76825	2.16364	1.03019	2.10022	0.0357092
Tigger7_dup4730	2.76825	2.16364	1.03019	2.10022	0.0357092
MIRb_dup32923	2.76551	2.1629	1.03039	2.09911	0.035807
MTE2a_dup3515	2.76551	2.1629	1.03039	2.09911	0.035807
ORR1B1_dup13583	2.76551	2.1629	1.03039	2.09911	0.035807
ORR1B1_dup3169	2.76551	2.1629	1.03039	2.09911	0.035807
PB1D10_dup6439	2.76551	2.1629	1.03039	2.09911	0.035807
PB1D9_dup7493	2.76551	2.1629	1.03039	2.09911	0.035807
RSINE1_dup36733	2.76551	2.1629	1.03039	2.09911	0.035807
URR1A_dup14324	2.76551	2.1629	1.03039	2.09911	0.035807
B1_Mur1_dup14722	2.77065	2.16086	1.03299	2.09185	0.0364519
RMER17C_dup4163	4.56159	2.14257	0.776152	2.76051	0.00577116
L1MEf_dup1007	4.55886	2.14221	0.776158	2.76002	0.00577983
Lx_dup23145	4.55604	2.14182	0.776592	2.75798	0.00581602
L2c_dup110	4.564	2.14127	0.777713	2.75329	0.00589988
B2_Mm2_dup57197	3.58155	2.11159	0.877985	2.40504	0.0161706
RLTR13D5_dup135	3.58155	2.11157	0.875188	2.41271	0.0158344
L1MC_dup3764	3.58669	2.11036	0.874851	2.41226	0.0158541
B1F_dup1970	3.58669	2.11035	0.876339	2.40814	0.0160339
RLTR40_dup634	3.58669	2.11035	0.876339	2.40814	0.0160339
ID4_dup7722	4.39999	2.07844	0.78177	2.65864	0.00784576
Lx8_dup45664	4.39718	2.07804	0.781777	2.6581	0.00785824
B1_Mur1_dup31193	3.42783	2.02838	0.884356	2.29363	0.021812
B2_Mm1t_dup3265	3.42501	2.02784	0.884409	2.29287	0.0218552
B3_dup23851	3.42501	2.02784	0.884409	2.29287	0.0218552
MTC-int_dup1323	3.42501	2.02784	0.884409	2.29287	0.0218552
ID_B1_dup21502	3.42228	2.02732	0.884461	2.29215	0.0218968
MTEa_dup18643	5.05435	2.00046	0.716178	2.79325	0.00521819
B3A_dup65327	5.05162	2.00014	0.716182	2.79278	0.00522569
MLT1F2_dup1974	3.26101	1.94228	0.896083	2.16752	0.0301954
L1_Mus4_dup286	4.88994	1.94124	0.721124	2.69196	0.00710324
L1M5_dup5457	4.88994	1.94124	0.721124	2.69196	0.00710324
B1_Mus1_dup12880	3.25546	1.94113	0.896244	2.16585	0.0303225
B2_Mm1t_dup5620	3.25546	1.94113	0.896244	2.16585	0.0303225
PB1D9_dup6771	4.07664	1.94089	0.794252	2.44367	0.0145386
RMER1B_dup3814	3.26615	1.94088	0.895634	2.16705	0.0302312
ORR1B1_dup401	3.25272	1.94057	0.897294	2.16269	0.0305648
RSINE1_dup2224	3.26341	1.94032	0.895713	2.16624	0.0302932
L1Md_F3_dup2674	4.07109	1.94003	0.794831	2.4408	0.0146547
B2_Mm2_dup19801	3.2606	1.93974	0.895793	2.16539	0.0303581
RMER1B_dup1126	3.2606	1.93974	0.895793	2.16539	0.0303581
MTE2b_dup2885	4.72552	1.87948	0.727458	2.58363	0.00977678
B1_Mus2_dup62618	3.09659	1.84864	0.909649	2.03226	0.0421278
L1_Mur2_dup13663	3.09659	1.84864	0.909649	2.03226	0.0421278
PB1D10_dup31121	3.09659	1.84864	0.909649	2.03226	0.0421278
RSINE1_dup57926	3.09104	1.84739	0.911016	2.02783	0.0425771
B3_dup42422	3.10173	1.84712	0.909123	2.03176	0.0421776
ID4__dup18640	3.10173	1.84712	0.909123	2.03176	0.0421776
MER81_dup501	3.10173	1.84712	0.909123	2.03176	0.0421776
MERVL-int_dup487	3.10173	1.84712	0.909123	2.03176	0.0421776
RLTR13D6_dup691	3.10173	1.84712	0.909123	2.03176	0.0421776
ID_B1_dup78709	3.10133	1.84419	0.914345	2.01695	0.0437006
MTA_Mm_dup3083	3.75609	1.78933	0.809152	2.21136	0.0270109
B1F2_dup3820	3.75336	1.78886	0.808475	2.21264	0.0269225
L1Md_F2_dup20261	3.75336	1.78886	0.808475	2.21264	0.0269225
MIR_dup10674	3.75336	1.78886	0.808475	2.21264	0.0269225
MIRb_dup32658	3.75336	1.78886	0.808475	2.21264	0.0269225
B4A_dup44932	3.75054	1.78835	0.811915	2.20263	0.0276208
MTE2a_dup2979	4.40772	1.74898	0.738952	2.36683	0.017941
B4A_dup35864	4.40498	1.74859	0.738447	2.36793	0.0178879
B4A_dup103124	5.0566	1.71909	0.68319	2.51628	0.0118603
MTE2b_dup373	3.5838	1.70706	0.817687	2.08766	0.0368282
RMER1C_dup6169	3.5838	1.70706	0.817687	2.08766	0.0368282
B3A_dup91003	3.59168	1.70637	0.817359	2.08766	0.0368281
MERVL-int_dup1181	3.59168	1.70637	0.817359	2.08766	0.0368281
RMER13A_dup142	3.59168	1.70637	0.817359	2.08766	0.0368281
L1_Mur1_dup5933	3.58894	1.70588	0.817395	2.08697	0.0368908
B2_Mm2_dup62471	3.59964	1.7057	0.818358	2.08429	0.0371337
MTEb_dup1951	3.59682	1.70517	0.818393	2.08356	0.0372
MERVL_2A-int_dup3647	3.59682	1.70515	0.820026	2.07938	0.0375824
L1Md_F2_dup23402	4.2433	1.67819	0.745247	2.25186	0.024331
B1_Mm_dup9934	4.24844	1.67723	0.746038	2.24818	0.0245646
B2_Mm2_dup12368	4.24844	1.67723	0.746038	2.24818	0.0245646
ORR1D1_dup4426	4.0817	1.6042	0.752369	2.1322	0.0329901
L1M5_dup590	4.73333	1.59359	0.694779	2.29367	0.0218097
MLT1B_dup3029	4.73333	1.59359	0.694779	2.29367	0.0218097
ID_B1_dup35454	5.39009	1.58486	0.64724	2.44864	0.0143396
B1_Mur1_dup6226	5.23115	1.52627	0.652773	2.33812	0.0193808
B1_Mus1_dup67561	3.92002	1.52619	0.759791	2.0087	0.0445688
RMER19B_dup1984	3.92517	1.52515	0.760769	2.00474	0.0449906
L1Md_F2_dup60899	7.02675	1.48163	0.551418	2.68695	0.0072107
ORR1D1_dup3723	5.71562	1.47146	0.61663	2.38629	0.0170194
B1_Mus1_dup21769	4.40997	1.45609	0.70789	2.05695	0.0396914
B1_Mus1_dup8544	4.40997	1.45609	0.70789	2.05695	0.0396914
ID_B1_dup102204	4.41511	1.4552	0.707724	2.05617	0.0397665
L1VL2_dup602	4.41511	1.4552	0.707724	2.05617	0.0397665
ORR1B1_dup2119	4.41511	1.4552	0.707724	2.05617	0.0397665
RSINE1_dup16965	4.41511	1.4552	0.707724	2.05617	0.0397665
ORR1D1_dup4425	4.41237	1.4548	0.708693	2.05279	0.0400931
L2_dup11710	6.21626	1.42653	0.585872	2.43489	0.0148963
B3_dup143139	4.90787	1.40075	0.664124	2.10916	0.0349304
ID4__dup4531	4.90787	1.40075	0.664124	2.10916	0.0349304
L1Md_F2_dup20260	6.0467	1.37437	0.590375	2.32797	0.0199139
Lx9_dup35911	4.74346	1.33327	0.67038	1.98883	0.0467199
RLTR40_dup633	4.74346	1.33327	0.67038	1.98883	0.0467199
PB1D7_dup23273	4.751	1.3312	0.673776	1.97573	0.0481851
B3_dup46555	6.05965	1.18231	0.576603	2.05047	0.0403186
L2_dup17274	5.8221	-1.18405	0.585683	-2.02165	0.0432121
MIRb_dup29939	4.16285	-1.41955	0.722762	-1.96406	0.0495234
ERVL-B4-int_dup323	4.17546	-1.42246	0.722926	-1.96764	0.0491091
RSINE1_dup113270	5.00381	-1.51828	0.66248	-2.29181	0.0219168
RLTR22_Mur_dup2078	3.33676	-1.6431	0.836808	-1.96353	0.0495846
RLTR6-int_dup375	3.33402	-1.64381	0.838591	-1.96021	0.0499715
B3A_dup27325	4.00077	-1.64384	0.758097	-2.16838	0.0301301
RSINE1_dup55386	3.33121	-1.64457	0.837215	-1.96434	0.0494909
ID4_dup9288	3.33635	-1.64559	0.838038	-1.96362	0.0495739
B1F_dup9636	3.50383	-1.73351	0.828903	-2.09133	0.0364987
B1_Mm_dup6798	3.50343	-1.73595	0.825044	-2.10406	0.0353729
L2a_dup7992	3.67524	-1.82405	0.815029	-2.23802	0.0252197
RLTR45-int_dup67	3.00327	-1.86455	0.921716	-2.02291	0.0430826
B3_dup61513	3.00054	-1.86544	0.922031	-2.02318	0.0430544
MER45A_dup722	2.99772	-1.86638	0.922361	-2.02348	0.0430233
B1_Mur4_dup15115	3.00568	-1.86662	0.921766	-2.02505	0.0428625
Lx7_dup1509	3.00568	-1.86662	0.921766	-2.02505	0.0428625
B4_dup62746	3.17235	-1.96576	0.90527	-2.17147	0.0298959
RMER15-int_dup891	3.18537	-1.96712	0.907592	-2.1674	0.0302041
B3_dup145133	3.33901	-2.05855	0.892457	-2.30661	0.0210767
ID_B1_dup79379	2.67774	-2.17139	1.04912	-2.06973	0.0384776
MTEb_dup4557	3.84408	-2.30657	0.866786	-2.66106	0.0077894
B3_dup68997	3.01622	-2.37891	1.00719	-2.36192	0.0181804
B2_Mm2_dup75245	3.17733	-2.47359	0.991842	-2.49394	0.0126335
B1_Mur1_dup17973	2.34666	-2.64203	1.25486	-2.10544	0.0352528
B2_Mm1t_dup6990	2.34666	-2.64203	1.25486	-2.10544	0.0352528
B3_dup68998	2.34666	-2.64203	1.25486	-2.10544	0.0352528
ORR1D1_dup6122	2.34666	-2.64203	1.25486	-2.10544	0.0352528
MTE-int_dup4212	3.52136	-2.64239	0.971889	-2.71882	0.00655153
PB1D7_dup22186	2.66175	-2.86063	1.21698	-2.3506	0.0187433
Lx9_dup35487	2.84899	-2.96583	1.17733	-2.51912	0.0117649
MER77_dup455	3.0208	-3.05968	1.16253	-2.63192	0.00849031
B1_Mur4_dup7172	1.83108	-3.26598	1.65705	-1.97096	0.0487289
RLTR27_dup1590	1.83863	-3.27274	1.57721	-2.07502	0.0379843
ID_B1_dup14055	1.84891	-3.27871	1.568	-2.09101	0.0365272
L1_Mus3_dup18122	2.02072	-3.41762	1.4984	-2.28085	0.0225573
MIRc_dup14068	2.02305	-3.42041	1.52345	-2.24517	0.0247574
L1Md_F_dup1065	3.85927	-3.45124	1.12205	-3.07583	0.0020992
B2_Mm2_dup6751	2.17984	-3.53759	1.43421	-2.46657	0.0136414
B1_Mm_dup12468	2.18498	-3.53974	1.43006	-2.47524	0.0133146
B4A_dup91261	1.50514	-4.07881	1.83742	-2.21986	0.0264283
Lx7_dup38220	1.52057	-4.09033	1.7897	-2.28549	0.0222843
ORR1C1-int_dup781	1.52571	-4.0942	1.81435	-2.25656	0.0240353
L1_Mus3_dup13875	3.19527	-4.12465	1.29006	-3.19727	0.00138736
ID4__dup5431	1.67181	-4.23083	1.69088	-2.50214	0.0123445
B1_Mm_dup2673	1.68209	-4.23747	1.65248	-2.56431	0.0103382
B3_dup36847	1.68209	-4.23747	1.65248	-2.56431	0.0103382
RSINE1_dup97605	1.68209	-4.23747	1.65248	-2.56431	0.0103382
B3_dup128529	1.68724	-4.24068	1.65036	-2.56955	0.0101831
B1F_dup10299	1.84876	-4.37416	1.57613	-2.77525	0.00551585
L1_Mur1_dup2548	1.8539	-4.37698	1.57447	-2.77998	0.00543631
MLT2B1_dup1200	1.8539	-4.37698	1.57447	-2.77998	0.00543631
MER2_dup7723	2.00514	-4.49389	1.53853	-2.9209	0.00349019
MusHAL1_dup975	2.02057	-4.50156	1.49717	-3.0067	0.00264098
B3_dup32451	2.18724	-4.61634	1.43067	-3.22669	0.00125231
B3_dup34754	2.18724	-4.61634	1.43067	-3.22669	0.00125231
RSINE1_dup60747	2.18724	-4.61634	1.43067	-3.22669	0.00125231
PB1D9_dup6652	2.3539	-4.72276	1.38255	-3.41598	0.00063553
RSINE1_dup74277	3.19752	-5.16413	1.2884	-4.00819	6.12e-05

## Sheet: Data S5
Data S5. Correlation between ERVs and cell-fraction and nucleic acid sensors.
Nucleic Acid Sensors																								Cell Fractions
Sig TE	IFNA1	RSAD2	IFNB1	DDX58	MX1	IFNA2	ISG15	TMEM173	NFKB1	IFIH1	ISG20	TBK1	OAS1	IRF3	IFNE	IFNK	IRF7	MB21D1	AIM2	TLR3	TLR7	TLR4		Sig TE	B	Treg	CD8effector	NKT	Th17	CD8T	CD4T	NK	ProlifLy	Mono	DC	Granul	pDC	Baso	Macro	DLOH	DCT	CNT	CDPC	ALOH	BIC	BPBPC	AIC	ProlifPT	PT
MLT1N2_dup282	-0.0163473	0.404807	0.071751	0.41064	0.453258	-0.0237949	0.503748	0.670506	0.422307	0.328582	0.720249	0.189343	0.437079	0.420315	0.202872	-0.0757485	0.549259	0.667973	0.733388	0.096872	0.68417	0.489263		L2b_dup77404	0.392452	0.278309	0.0378932	0.521325	0.17983	0.389677	0.428951	0.501352	0.212039	0.260199	0.448454	0.360519	-0.156515	0.348182	0.431026	0.0152485	-0.113183	0.387334	0.0522215	-0.180166	0.444109	0.531521	-0.400981	-0.195744	-0.373454
MLT1J_dup14504	-0.105978	-0.538598	-0.0146442	-0.531022	-0.531506	0.0548011	-0.56371	-0.591189	-0.46304	-0.417652	-0.692997	-0.332914	-0.49001	-0.412171	-0.256643	-0.00630938	-0.545195	-0.738511	-0.682175	-0.210293	-0.6937	-0.556884		L2b_dup7122	0.382005	0.343912	-0.0494099	0.678523	0.255468	0.51805	0.336863	0.591059	0.345196	0.442849	0.495535	0.394272	-0.201712	0.433268	0.498347	0.153648	-0.0720346	0.327274	0.0187237	-0.179967	0.565357	0.61328	-0.560671	-0.206358	-0.486772
L1PA4_dup2324	0.0199506	0.393446	0.115354	0.408976	0.485712	-0.0202948	0.529279	0.661221	0.435796	0.319563	0.763865	0.17908	0.445225	0.610258	0.344707	0.0303041	0.688899	0.70535	0.794181	0.0535778	0.617738	0.3914		MIR_dup54221	0.395961	0.292991	-0.164174	0.61755	0.233148	0.505093	0.342745	0.532782	0.225487	0.383021	0.553594	0.236221	-0.244459	0.331428	0.405333	0.208936	-0.150772	0.412285	0.125343	-0.222168	0.457329	0.447177	-0.391522	-0.17609	-0.413319
AluSx3_dup24162	0.127431	0.513715	0.0949199	0.559696	0.647914	-0.0424572	0.555631	0.754825	0.678297	0.502802	0.761607	0.442162	0.522447	0.525317	0.418197	-0.0826209	0.632801	0.747045	0.655322	0.371189	0.701613	0.64165		MIR3_dup61465	0.359829	0.297164	0.0424248	0.515791	0.154647	0.357323	0.338197	0.496791	0.217747	0.289878	0.517533	0.282802	-0.239002	0.415512	0.430172	0.0384917	-0.0606464	0.376317	0.0687546	-0.0535246	0.407225	0.474116	-0.415104	-0.118204	-0.474269
MER11D_dup133	-0.0474397	-0.276694	-0.120142	-0.3034	-0.387887	0.069697	-0.514797	-0.555821	-0.307472	-0.203404	-0.648651	-0.0427594	-0.370941	-0.544564	-0.247051	0.0265017	-0.610106	-0.607501	-0.600935	0.0010614	-0.55442	-0.302756		MER94_dup1562	0.412931	0.295741	-0.0953702	0.604887	0.235479	0.455984	0.405341	0.539402	0.257944	0.34587	0.556418	0.279442	-0.222422	0.365813	0.415606	0.225743	-0.166476	0.471675	0.131455	-0.175237	0.417141	0.430357	-0.306448	-0.165842	-0.462515
MLT1K_dup18041	0.0822313	0.413055	0.131889	0.393908	0.51452	-0.00633642	0.661094	0.706163	0.389738	0.283807	0.85612	0.0919299	0.440471	0.571531	0.342362	-0.0748745	0.696446	0.711168	0.764933	0.0767915	0.675318	0.399898		L2b_dup7121	0.380961	0.342237	-0.0183217	0.602807	0.290735	0.487115	0.331195	0.583995	0.311119	0.385595	0.522104	0.426406	-0.212003	0.453476	0.508118	0.148037	-0.0455941	0.359015	0.0709558	-0.226157	0.504474	0.600111	-0.46036	-0.290719	-0.420883
L3_dup44504	0.0649769	0.475069	0.081675	0.461291	0.574975	-0.00328951	0.680875	0.783046	0.484631	0.359929	0.885476	0.16906	0.50798	0.599325	0.361303	-0.103247	0.730804	0.774746	0.792257	0.137032	0.744245	0.508266		MIRb_dup91057	0.373349	0.303998	-0.0793016	0.526051	0.289635	0.4828	0.280611	0.528541	0.269758	0.405134	0.497112	0.268657	-0.218956	0.318828	0.347626	0.18454	-0.0797649	0.250041	0.0962604	-0.201524	0.497959	0.388376	-0.408811	-0.107894	-0.434827
Tigger3c_dup1508	-0.0295818	-0.637768	-0.0395313	-0.66923	-0.594494	0.0279728	-0.50288	-0.667973	-0.588872	-0.55713	-0.651813	-0.496686	-0.504579	-0.438416	-0.316141	0.00354533	-0.514671	-0.7778	-0.6578	-0.415013	-0.730685	-0.701045		MIRc_dup32313	0.303148	0.234256	-0.0795668	0.52767	0.21019	0.422121	0.295955	0.465433	0.171757	0.288263	0.481915	0.223522	-0.21696	0.284937	0.362316	0.180019	-0.159059	0.441746	0.13028	-0.226955	0.404619	0.393002	-0.227969	-0.165907	-0.35715
MIRb_dup199929	-0.1852	-0.293568	0.0238448	-0.271241	-0.339105	0.0512573	-0.406776	-0.380351	-0.215962	-0.208814	-0.632804	-0.120477	-0.345438	-0.386409	-0.288218	-0.0140069	-0.492585	-0.514569	-0.51633	-0.0404969	-0.485407	-0.245379		L2c_dup45399	0.376005	0.302339	-0.152357	0.625961	0.230341	0.522997	0.338453	0.550793	0.238589	0.35602	0.592266	0.26353	-0.316308	0.352307	0.420679	0.177296	-0.151639	0.44916	0.130682	-0.227614	0.455594	0.463353	-0.290638	-0.199842	-0.427672
MER20_dup6627	0.0313482	0.577977	0.0114578	0.593576	0.631387	0.0056202	0.531337	0.749754	0.670397	0.538938	0.788732	0.438873	0.535449	0.480947	0.277711	-0.0435088	0.591947	0.789248	0.762047	0.328621	0.747905	0.68633		MIR_dup156645	0.34766	0.346017	0.0136717	0.598237	0.420855	0.448317	0.26401	0.616519	0.389276	0.391349	0.572646	0.336424	-0.347493	0.466822	0.49539	0.24266	0.0359419	0.313144	0.123632	-0.144354	0.481145	0.465072	-0.508604	-0.201842	-0.551263
L1MC_dup5456	0.0313688	0.41802	0.0446301	0.488406	0.45977	-0.00190459	0.429472	0.608329	0.540367	0.412249	0.713709	0.317364	0.432765	0.4177	0.191052	-0.0439034	0.545668	0.748734	0.805344	0.137859	0.633674	0.52697		L2b_dup88251	0.162562	0.0418607	0.00193686	0.438665	0.214138	0.333773	0.281032	0.230429	0.299704	0.116919	0.372756	0.109599	-0.173085	0.204509	0.0783898	0.207405	-0.0441924	0.268938	0.0588592	-0.109315	0.483314	0.216153	-0.405475	-0.096325	-0.371845
MIR_dup54221	0.0197711	0.324506	-0.00979945	0.420827	0.433787	-0.00471208	0.400165	0.624269	0.515086	0.328573	0.714325	0.278978	0.397971	0.436133	0.250851	-0.0413003	0.527861	0.663753	0.643309	0.151522	0.551253	0.465438		AluY_dup80589	0.381791	0.421692	-0.0717746	0.710865	0.287469	0.564021	0.230015	0.69861	0.319047	0.470123	0.602125	0.397005	-0.353076	0.458381	0.579804	0.224702	-0.115956	0.425286	0.0790502	-0.178086	0.529496	0.560453	-0.485262	-0.185359	-0.551162
MIRb_dup158087	0.0281747	0.498566	0.0108218	0.516101	0.574147	-0.0257717	0.550867	0.718263	0.582231	0.468812	0.769158	0.312344	0.540179	0.486109	0.211581	-0.0447057	0.624351	0.757532	0.748115	0.222289	0.748589	0.605753		FLAM_A_dup13998	0.388877	0.429189	-0.0954858	0.587065	0.262467	0.518063	0.277954	0.613265	0.306262	0.370583	0.565603	0.370167	-0.254146	0.42217	0.542404	0.176567	-0.0976073	0.417325	0.122357	-0.121217	0.434182	0.565334	-0.307029	-0.248697	-0.493768
FLAM_A_dup13998	0.060644	0.506453	0.00529183	0.575231	0.513792	-0.00670348	0.429317	0.609825	0.572913	0.513235	0.698566	0.432314	0.473055	0.414766	0.263787	-0.0128448	0.53854	0.759907	0.7413	0.299789	0.689111	0.594233		MIRc_dup14264	0.393389	0.437911	-0.0206789	0.705788	0.329216	0.588073	0.289395	0.71	0.365136	0.442553	0.595447	0.429109	-0.288674	0.533046	0.615941	0.183824	-0.0530926	0.40564	0.108382	-0.187926	0.534553	0.599814	-0.454997	-0.201773	-0.585263
L2c_dup127115	-0.127216	-0.272245	0.0151439	-0.250929	-0.329949	0.0293963	-0.452182	-0.411126	-0.191119	-0.178694	-0.656531	-0.0588383	-0.32553	-0.433652	-0.286667	-0.00284089	-0.519805	-0.516245	-0.529358	-0.00128508	-0.474832	-0.230671		MER96_dup267	0.415273	0.347206	-0.0634117	0.658882	0.266982	0.531349	0.352141	0.61872	0.25949	0.394067	0.57331	0.362034	-0.267491	0.443125	0.510894	0.215923	-0.152838	0.439642	0.0689618	-0.176598	0.530083	0.544294	-0.466305	-0.189592	-0.502839
L2c_dup90778	-0.0169805	0.391719	0.0694924	0.490374	0.365121	-0.0436945	0.229747	0.437899	0.436216	0.433039	0.445747	0.465619	0.396985	0.127599	0.146161	-0.0111898	0.290172	0.501897	0.439966	0.346858	0.563915	0.529704		AluSg_dup26081	0.465932	0.403421	-0.0505519	0.635795	0.249352	0.545362	0.390479	0.609318	0.271293	0.450231	0.491186	0.408662	-0.180601	0.423947	0.533938	0.0346677	-0.0737068	0.34872	-0.00475301	-0.181804	0.490153	0.67472	-0.49169	-0.250216	-0.44108
AluY_dup111169	0.0261112	0.45816	0.0208218	0.446662	0.465982	-0.0417329	0.468267	0.664479	0.491098	0.425155	0.677125	0.30759	0.391513	0.461779	0.275916	-0.0417329	0.536863	0.705017	0.705992	0.259894	0.728682	0.51725		MER20_dup6627	0.441278	0.409196	-0.0145361	0.625213	0.296554	0.477148	0.372682	0.649409	0.342272	0.390532	0.633356	0.380461	-0.287401	0.497668	0.553301	0.162357	-0.0585868	0.461873	0.187122	-0.160859	0.478565	0.57424	-0.340443	-0.241128	-0.550381
L2a_dup117693	-0.0165915	0.516464	0.0230649	0.527879	0.55973	-0.0629614	0.5708	0.669557	0.504134	0.457488	0.753045	0.306422	0.528391	0.590187	0.288763	-0.0629614	0.666721	0.723539	0.734759	0.196331	0.676818	0.518198		L2a_dup152538	0.435176	0.361604	-0.0608844	0.665293	0.329116	0.52561	0.338802	0.61072	0.36287	0.412199	0.546622	0.344057	-0.266686	0.449476	0.470713	0.239272	-0.0835558	0.304842	0.05621	-0.147251	0.556787	0.491714	-0.591767	-0.187138	-0.523415
MIRc_dup73578	-0.0144799	0.48192	0.0534045	0.488563	0.566735	-0.0110656	0.548983	0.720981	0.548418	0.444569	0.751194	0.289157	0.518464	0.460542	0.244458	-0.0408786	0.592057	0.734886	0.720861	0.222336	0.726097	0.58426		L2a_dup13719	0.403292	0.323518	-0.0641599	0.585262	0.214072	0.469292	0.251402	0.514334	0.289517	0.322851	0.509405	0.264061	-0.182811	0.352662	0.404	0.179945	-0.12397	0.370997	0.108834	-0.201405	0.453028	0.38931	-0.346571	-0.119628	-0.441212
AluJr_dup17911	-0.0901461	-0.361396	-0.104929	-0.465197	-0.425526	-0.0632705	-0.459359	-0.53436	-0.445837	-0.351221	-0.677181	-0.286999	-0.57487	-0.481279	-0.283127	0.00126898	-0.561725	-0.606162	-0.625507	-0.141518	-0.586232	-0.381465		L1ME4a_dup4942	0.33231	0.412879	-0.106828	0.681808	0.333568	0.603028	0.219815	0.675886	0.386848	0.406035	0.548845	0.415919	-0.324004	0.496993	0.571909	0.178898	0.012002	0.360384	0.0580463	-0.164483	0.547434	0.583556	-0.489216	-0.248711	-0.556365
AluSc_dup10798	0.0997819	0.643319	-0.0161748	0.667107	0.597071	-0.0205604	0.428146	0.559111	0.607668	0.650727	0.490612	0.569323	0.538014	0.118704	0.138822	-0.0220892	0.280106	0.648022	0.598212	0.549362	0.717837	0.742217		MIRc_dup93421	0.451941	0.374874	-0.0147117	0.58238	0.246116	0.448985	0.375913	0.618812	0.264104	0.340885	0.601833	0.37054	-0.268365	0.450336	0.517291	0.125508	-0.0913525	0.429452	0.18098	-0.183729	0.464344	0.519163	-0.355511	-0.186894	-0.492651
L2c_dup126877	0.0921811	0.331498	0.0301848	0.382608	0.392725	0.0679775	0.455382	0.567972	0.380466	0.305733	0.698255	0.153559	0.421496	0.455954	0.234373	-0.0143871	0.539609	0.628217	0.716862	0.0774932	0.617296	0.365009		MIRb_dup77108	0.390445	0.398926	-0.0785216	0.663424	0.332523	0.580428	0.312261	0.655846	0.341335	0.395936	0.599892	0.340728	-0.316201	0.46168	0.526645	0.207847	-0.0555176	0.422069	0.146156	-0.261853	0.485204	0.515466	-0.327559	-0.216647	-0.513
MIRb_dup77108	0.0616647	0.445379	0.0909425	0.51689	0.500003	-0.0243386	0.480562	0.669936	0.567899	0.41836	0.782565	0.348177	0.459273	0.453913	0.295302	-0.0317769	0.568164	0.743545	0.73624	0.219617	0.657666	0.572656		L3_dup44504	0.461095	0.422621	-0.036762	0.759026	0.409439	0.620709	0.332643	0.72904	0.437646	0.500853	0.664352	0.427918	-0.306439	0.538382	0.573455	0.244406	-0.0124771	0.366213	0.0997557	-0.182463	0.618839	0.619645	-0.583672	-0.240401	-0.635826
Tigger4a_dup174	0.0999483	0.529736	0.047631	0.538496	0.54539	-0.02519	0.506915	0.669401	0.536058	0.442885	0.741009	0.371652	0.499472	0.366097	0.239309	-0.0532926	0.537004	0.742404	0.752506	0.271902	0.703743	0.620782		L2c_dup31592	0.422757	0.418509	-0.0154029	0.636611	0.300326	0.501784	0.315591	0.650808	0.307781	0.416953	0.570808	0.360639	-0.301988	0.481069	0.560275	0.111209	-0.0334177	0.424028	0.14596	-0.180309	0.45211	0.550971	-0.389164	-0.197589	-0.531603
AluSg7_dup3650	-0.205762	-0.406144	0.0713498	-0.452587	-0.436329	0.0316855	-0.355761	-0.457435	-0.450082	-0.422742	-0.556215	-0.342518	-0.427933	-0.374354	-0.321306	-0.0224164	-0.409271	-0.555854	-0.476764	-0.344735	-0.517239	-0.426193		MER5A1_dup1601	0.26976	0.380303	-0.0213014	0.54916	0.296033	0.515064	0.277843	0.64922	0.343743	0.363444	0.523981	0.491813	-0.198452	0.438573	0.539286	-0.00397583	0.0343262	0.246632	0.0706346	-0.134222	0.462628	0.738733	-0.345359	-0.262523	-0.476263
MIR3_dup66017	-0.00186415	0.523328	0.0360185	0.541088	0.541607	0.0866609	0.531261	0.722242	0.616266	0.48476	0.753729	0.374856	0.480309	0.500315	0.271999	-0.00762362	0.599867	0.768329	0.779046	0.238668	0.71787	0.635692		L2c_dup85374	0.35287	0.396925	-0.0326231	0.656991	0.282958	0.529375	0.299529	0.612504	0.344921	0.420517	0.531489	0.362628	-0.295008	0.448852	0.532002	0.157027	-0.0479117	0.388826	0.083285	-0.149796	0.504257	0.553295	-0.430359	-0.244723	-0.514332
AluJr_dup62007	0.0538534	0.56691	0.0190683	0.597844	0.625438	-0.0131519	0.60619	0.764142	0.629627	0.53487	0.801304	0.387456	0.575908	0.53293	0.295572	-0.0331046	0.687737	0.796676	0.798841	0.279651	0.802394	0.640713		MIRc_dup68890	0.435836	0.412213	-0.119747	0.647165	0.287411	0.569023	0.257425	0.595649	0.268515	0.378015	0.55436	0.343038	-0.191758	0.370073	0.465949	0.158382	-0.0555069	0.338303	0.117936	-0.226954	0.463278	0.555684	-0.38144	-0.232603	-0.439863
AluSx_dup88280	0.0840598	0.451656	0.0486593	0.480708	0.506498	-0.0661755	0.526165	0.692254	0.482828	0.399805	0.759872	0.280572	0.461694	0.434443	0.256188	-0.0661755	0.570404	0.723328	0.730158	0.202616	0.720527	0.548062		MER5B_dup22582	0.429844	0.374778	-0.0689583	0.707013	0.404729	0.573114	0.304185	0.629404	0.396101	0.450283	0.5804	0.383864	-0.25031	0.481213	0.500821	0.252922	0.0395467	0.272284	0.100938	-0.172794	0.573457	0.527863	-0.544774	-0.295664	-0.53632
AluJb_dup63242	-0.195448	-0.321533	0.0323884	-0.349503	-0.386089	0.0449378	-0.419867	-0.451964	-0.33749	-0.293745	-0.59314	-0.176759	-0.361404	-0.44441	-0.337732	-0.0225407	-0.469983	-0.531232	-0.468857	-0.199762	-0.471117	-0.303887		Tigger4a_dup174	0.389079	0.450541	-0.0520011	0.630672	0.235149	0.511231	0.241046	0.635937	0.229392	0.383866	0.579751	0.31914	-0.275297	0.427977	0.558718	0.106372	-0.113111	0.442345	0.190282	-0.174543	0.366098	0.565204	-0.324852	-0.2083	-0.458942
MIRb_dup78800	-0.24708	-0.275656	0.0204277	-0.258171	-0.298093	0.0957256	-0.425347	-0.340674	-0.184521	-0.171918	-0.503485	-0.0684123	-0.285262	-0.195221	-0.206892	0.0422038	-0.308318	-0.439746	-0.406887	-0.132805	-0.425591	-0.237571		MIR3_dup66017	0.4469	0.38676	0.0165251	0.580379	0.32235	0.466893	0.40154	0.674615	0.305755	0.366183	0.63386	0.396171	-0.229845	0.485153	0.563263	0.103005	-0.0589348	0.39994	0.195055	-0.225696	0.494533	0.568272	-0.32845	-0.244557	-0.493242
L1ME3C_dup318	-0.169484	-0.322959	-0.0747113	-0.387567	-0.333588	-0.00136882	-0.345048	-0.351278	-0.35798	-0.301918	-0.558974	-0.24428	-0.545935	-0.3695	-0.242357	0.00861668	-0.439867	-0.511951	-0.561719	-0.0833435	-0.478657	-0.285883		MER5C_dup1117	0.411301	0.166654	0.0115091	0.484013	0.215141	0.302307	0.45887	0.361631	0.266044	0.21345	0.396689	0.230859	-0.141773	0.344995	0.266121	0.0464671	-0.0338957	0.189241	0.013094	-0.118761	0.377823	0.465091	-0.401419	-0.177254	-0.323409
AluY_dup80589	0.0968079	0.488571	0.0383188	0.547775	0.566645	-0.0136675	0.586286	0.704776	0.559959	0.449448	0.811676	0.308737	0.53845	0.474187	0.29091	-0.0449972	0.632857	0.755304	0.742546	0.236669	0.737477	0.577058		MARNA_dup1988	0.394106	0.397115	-0.101126	0.706802	0.321648	0.629238	0.288208	0.646905	0.350929	0.460134	0.563607	0.372012	-0.262888	0.449204	0.51629	0.17308	-0.0518695	0.332194	0.0508406	-0.21275	0.558018	0.599163	-0.499351	-0.253001	-0.500542
MLT1C_dup19350	0.012691	0.488705	0.0394116	0.451582	0.582926	0.0170095	0.629027	0.72418	0.532056	0.415977	0.768617	0.222029	0.491752	0.62043	0.300994	-0.0754326	0.747032	0.711636	0.716571	0.153295	0.659029	0.485744		L2c_dup52299	0.391371	0.479792	-0.00347401	0.584647	0.261827	0.523864	0.255351	0.660322	0.283524	0.410372	0.54658	0.44144	-0.194299	0.487688	0.597175	0.0148512	-0.0593519	0.381907	0.133673	-0.197238	0.465515	0.647822	-0.339425	-0.201793	-0.48994
AluSx_dup140398	0.0979947	0.516165	-0.0136532	0.6038	0.523429	0.0357007	0.441814	0.530305	0.540381	0.558381	0.583279	0.465846	0.591845	0.300715	0.105963	0.00522128	0.448876	0.623542	0.626446	0.319001	0.64448	0.586285		MADE1_dup1833	0.381953	0.374646	-0.120205	0.608095	0.261466	0.547576	0.236755	0.536495	0.280612	0.425148	0.53371	0.261374	-0.217393	0.351585	0.405913	0.204125	-0.105883	0.348241	0.0876829	-0.221026	0.468229	0.508347	-0.42869	-0.19576	-0.418238
AluY_dup109097	0.0437511	0.520837	0.0709133	0.533724	0.62878	-0.018763	0.686954	0.794355	0.563787	0.426504	0.828988	0.283317	0.496269	0.629967	0.415984	-0.0372764	0.745797	0.770673	0.736043	0.234384	0.715687	0.56846		MIRc_dup1324	0.106348	0.117464	-0.129811	0.476313	0.203734	0.407021	0.246909	0.35884	0.276941	0.259984	0.362663	0.214235	-0.201219	0.271549	0.266179	0.225612	-0.124177	0.405865	0.078456	-0.0701678	0.429905	0.22208	-0.321377	-0.163834	-0.399843
MIRc_dup1487	0.107179	0.319916	0.0639354	0.398509	0.412761	0.00541707	0.477767	0.602503	0.425906	0.304462	0.695177	0.158039	0.461577	0.531011	0.279776	-0.00140931	0.584982	0.630421	0.702566	0.0889876	0.571975	0.335336		MIR3_dup89726	0.250834	0.15518	0.0607223	0.37123	0.320276	0.266974	0.292402	0.361492	0.301012	0.185552	0.506646	0.188858	-0.169355	0.347562	0.278997	0.168872	0.114781	0.248468	0.257869	0.0485809	0.26521	0.266095	-0.214908	-0.152399	-0.495441
L2c_dup113063	0.11032	0.431854	0.0235298	0.395227	0.416624	0.00177419	0.482857	0.542163	0.343683	0.323796	0.587145	0.216961	0.366374	0.318578	0.215136	-0.07089	0.466563	0.583724	0.601423	0.176979	0.64205	0.425231		L1M2_dup8885	0.314556	0.286303	-0.0919694	0.550604	0.183148	0.429479	0.266621	0.506556	0.236404	0.294769	0.414626	0.274277	-0.210254	0.322733	0.396464	0.0824082	-0.127195	0.229756	-0.0678951	-0.125756	0.440469	0.416006	-0.475429	-0.139947	-0.355602
MIRc_dup14264	0.0795118	0.516463	0.0178189	0.522835	0.594204	0.00875132	0.566104	0.721944	0.561025	0.445999	0.825599	0.304188	0.529658	0.520068	0.306371	0.00493312	0.616032	0.760826	0.782841	0.219031	0.72074	0.578983		MIRb_dup208609	0.371174	0.34844	-0.0759866	0.680864	0.521434	0.595431	0.253066	0.623098	0.512637	0.410889	0.582721	0.39878	-0.271719	0.512641	0.473857	0.253957	0.180431	0.21865	0.167636	-0.103739	0.57131	0.585586	-0.546013	-0.296224	-0.639198
FLAM_C_dup18307	0.071273	0.55378	0.0545952	0.595135	0.662805	0.0336516	0.517158	0.723221	0.724832	0.54574	0.774284	0.489908	0.563927	0.516156	0.360784	-0.0410479	0.621763	0.7766	0.689718	0.375884	0.688833	0.67133		L2c_dup132798	0.421496	0.323835	0.0324493	0.670735	0.453782	0.489403	0.313629	0.58435	0.422201	0.378444	0.554232	0.357022	-0.211069	0.446763	0.440471	0.314958	0.0242383	0.256717	0.0651648	-0.114616	0.561462	0.471438	-0.6674	-0.111833	-0.629188
MER112_dup2942	4.72e-06	-0.626496	-0.00773344	-0.67549	-0.608688	0.0121931	-0.414736	-0.634835	-0.684697	-0.614073	-0.635146	-0.552198	-0.552411	-0.44003	-0.208231	-0.0110941	-0.488103	-0.750845	-0.694491	-0.432853	-0.689679	-0.699062		L2c_dup113063	0.270937	0.442734	0.0115158	0.511877	0.227851	0.459529	0.139646	0.617624	0.322244	0.44802	0.481481	0.379295	-0.240345	0.383777	0.517937	0.0907073	0.0469107	0.231877	0.0793861	-0.128034	0.421551	0.552759	-0.331609	-0.17318	-0.47439
L3_dup18090	-0.09164	0.400773	0.0807826	0.422874	0.434299	0.0613859	0.383356	0.562159	0.480395	0.389195	0.626062	0.308045	0.40046	0.438519	0.220967	-0.0437699	0.50318	0.64037	0.671093	0.163786	0.599397	0.477547		L1MC4_dup5235	0.335063	0.334297	-0.0505834	0.605104	0.315573	0.518814	0.259189	0.58534	0.335786	0.40466	0.560345	0.329078	-0.311096	0.415255	0.477742	0.134357	0.00521695	0.356014	0.066809	-0.15145	0.50743	0.58703	-0.462125	-0.244405	-0.500971
MLT1G1_dup2929	-0.0329202	0.483187	0.0094004	0.50651	0.517538	0.0240342	0.573661	0.751352	0.517096	0.455401	0.741511	0.281979	0.449169	0.454928	0.18872	-0.132005	0.579144	0.735296	0.753384	0.242771	0.731106	0.596729		MLT1G3_dup110	0.401623	0.4002	-0.00172641	0.539069	0.204961	0.436318	0.232427	0.622379	0.181258	0.374067	0.562525	0.357092	-0.250217	0.39522	0.559082	0.110266	-0.16929	0.450172	0.106149	-0.177301	0.378562	0.502741	-0.311126	-0.105168	-0.455179
MER94_dup1562	0.000583467	0.391115	0.0227745	0.491867	0.46057	-0.0597599	0.353658	0.604598	0.628203	0.441865	0.698124	0.401303	0.402773	0.428897	0.223578	0.00301905	0.546563	0.69946	0.661094	0.235059	0.581163	0.560521		MIRb_dup68692	0.37972	0.297577	-0.0886413	0.517475	0.205429	0.430381	0.347645	0.527592	0.191556	0.303445	0.570194	0.25398	-0.282654	0.339821	0.417258	0.129703	-0.113355	0.474956	0.173323	-0.213599	0.402756	0.407084	-0.193361	-0.177605	-0.414369
MER113_dup59	0.00526341	0.348047	0.112025	0.359583	0.460387	-0.0313815	0.574544	0.642738	0.374439	0.253373	0.725554	0.0968124	0.432837	0.52225	0.242807	-0.0126261	0.607916	0.615098	0.622438	0.0696257	0.566861	0.3535		L2b_dup95439	0.339325	0.171071	0.0128223	0.453866	0.101936	0.311458	0.29107	0.447812	0.0866371	0.28086	0.400265	0.237843	-0.261726	0.188798	0.322372	0.216522	-0.273805	0.275453	0.0192994	-0.174503	0.351623	0.23633	-0.393972	-0.030149	-0.264701
Tigger1_dup2179	-0.000525158	0.464951	0.156308	0.446146	0.514251	-0.0132537	0.623079	0.637	0.400406	0.394002	0.750223	0.184896	0.493585	0.453856	0.244205	-0.0574962	0.642404	0.694775	0.726282	0.145233	0.743746	0.474824		MIRb_dup210633	0.322822	0.421819	0.062107	0.606942	0.246069	0.463629	0.283926	0.678066	0.324786	0.330779	0.513011	0.453514	-0.20473	0.483118	0.596136	0.262717	-0.117702	0.422724	0.0924202	-0.246777	0.502568	0.499873	-0.331353	-0.230226	-0.462703
AluJr_dup40194	-0.139445	-0.363486	-0.0356773	-0.533285	-0.324317	0.0321942	-0.217861	-0.376962	-0.460538	-0.408484	-0.358647	-0.450785	-0.391072	-0.0999949	-0.128083	-0.0496452	-0.232009	-0.499296	-0.427096	-0.33209	-0.501124	-0.516146		AluSx_dup90827	0.447178	0.415055	-0.0805566	0.726127	0.278786	0.631465	0.282331	0.699789	0.340968	0.48268	0.548704	0.426918	-0.270704	0.463829	0.563443	0.177399	-0.0934337	0.331484	0.0129865	-0.195521	0.583921	0.588659	-0.565036	-0.159776	-0.548959
AluSx_dup90827	0.0119216	0.388235	0.0164769	0.408231	0.46938	-0.0314231	0.586433	0.664293	0.410976	0.320421	0.826477	0.139762	0.453766	0.496112	0.183203	-0.0522725	0.645916	0.693746	0.749285	0.0888051	0.655444	0.448335		AluSx4_dup4591	0.435361	0.369625	-0.0113857	0.692903	0.355832	0.485442	0.336205	0.624827	0.385753	0.434634	0.572446	0.388443	-0.266881	0.464935	0.48514	0.28269	-0.037194	0.298548	0.0741801	-0.130597	0.554674	0.461909	-0.58486	-0.207319	-0.557249
AluSx1_dup108248	0.0623882	0.489238	0.137041	0.472253	0.572338	-0.0423222	0.593319	0.68158	0.469165	0.391894	0.704867	0.227475	0.496547	0.57557	0.376737	-0.0222121	0.621585	0.676068	0.661651	0.224571	0.620579	0.427952		AluSq2_dup3794	0.39141	0.442843	-0.0944749	0.686813	0.306031	0.619556	0.278175	0.66758	0.348705	0.458179	0.532288	0.443927	-0.232472	0.456434	0.581327	0.13757	-0.0369568	0.351511	0.0209709	-0.184621	0.544233	0.681299	-0.456187	-0.280045	-0.509317
AluY_dup107131	-0.0219586	0.376574	0.114517	0.365093	0.504397	0.0103585	0.411614	0.612199	0.514973	0.377232	0.589108	0.266999	0.410797	0.444955	0.221773	-0.0554669	0.533225	0.599285	0.597049	0.14312	0.554672	0.499246		L3b_dup5734	0.424428	0.340054	-0.00206628	0.552178	0.311208	0.464756	0.386725	0.538074	0.328648	0.27693	0.610272	0.335869	-0.176156	0.426932	0.432722	0.120205	-0.0134441	0.37338	0.199251	-0.22806	0.535068	0.584287	-0.332508	-0.218396	-0.490207
HAL1_dup25708	0.0631157	0.368139	0.119835	0.349306	0.408366	0.189735	0.411214	0.491043	0.400995	0.31702	0.58802	0.228013	0.372625	0.486383	0.313176	-0.0364559	0.542748	0.604791	0.606046	0.092704	0.486805	0.351793		MIR3_dup51272	0.435962	0.360045	-0.0362992	0.552812	0.247648	0.400302	0.321406	0.538742	0.244421	0.318348	0.443032	0.416703	-0.198351	0.384156	0.44036	0.167617	-0.0584601	0.17459	0.102663	-0.156026	0.358163	0.520979	-0.39207	-0.12937	-0.396291
L2c_dup45399	0.0233532	0.393071	-0.0111599	0.500329	0.462961	-0.0218836	0.398481	0.649434	0.574858	0.409579	0.71408	0.365132	0.401335	0.38803	0.242447	-0.0138093	0.489666	0.699024	0.66663	0.23833	0.609287	0.562926		AluSx_dup90826	0.45291	0.390394	-0.0482551	0.737884	0.34872	0.592755	0.292811	0.66795	0.381823	0.477128	0.545761	0.420628	-0.236173	0.46572	0.529287	0.222051	-0.0613698	0.321662	-0.00307409	-0.192947	0.594917	0.579482	-0.645253	-0.134186	-0.582916
MIRc_dup99081	0.0521258	0.391374	0.123235	0.438892	0.424398	-0.0880496	0.316664	0.526999	0.468388	0.410315	0.530362	0.363718	0.401953	0.246877	0.255237	-0.0616838	0.357506	0.605583	0.6263	0.243479	0.607779	0.525883		FRAM_dup7889	0.343864	0.361251	-0.0714838	0.638343	0.313393	0.509538	0.230964	0.571284	0.356348	0.37658	0.495996	0.358131	-0.234507	0.380242	0.468526	0.156624	0.0132268	0.287786	0.0170648	-0.0948926	0.511865	0.548244	-0.497658	-0.24576	-0.505592
MLT1B_dup16735	0.0971113	0.468911	0.0428548	0.488078	0.439595	-0.00955407	0.430068	0.623382	0.556874	0.46562	0.665891	0.367301	0.424614	0.441307	0.270627	-0.0511919	0.548384	0.742445	0.689561	0.235133	0.719542	0.571812		AluJo_dup57632	0.384724	0.232325	-0.0456929	0.618354	0.419993	0.48806	0.364751	0.510123	0.385457	0.371076	0.572959	0.289224	-0.276484	0.392665	0.34954	0.174143	-0.0140635	0.288446	0.157488	-0.123703	0.502577	0.467108	-0.462296	-0.263358	-0.496395
AluSq2_dup43698	0.0377867	0.566872	0.0691337	0.556522	0.629348	0.0446777	0.665992	0.77387	0.60154	0.48375	0.831703	0.310282	0.510168	0.584586	0.366003	-0.0513367	0.681305	0.783871	0.781429	0.255697	0.744162	0.617191		AluY_dup109097	0.446002	0.398731	-0.0055193	0.70325	0.458096	0.544861	0.277425	0.680463	0.430883	0.401251	0.688977	0.393693	-0.313489	0.52854	0.52764	0.284795	0.0314839	0.379894	0.161179	-0.113898	0.540005	0.536804	-0.50269	-0.243921	-0.655475
AluSx_dup110343	0.085054	0.468662	0.0889224	0.488046	0.549316	-0.0691358	0.628029	0.701494	0.466006	0.414868	0.779511	0.23417	0.503087	0.542493	0.320067	-0.0235711	0.664431	0.730372	0.712051	0.189943	0.74249	0.498938		AluJb_dup114565	0.370378	0.377034	-0.0233953	0.618317	0.24262	0.493175	0.314053	0.611544	0.31513	0.406731	0.536172	0.336166	-0.301554	0.424512	0.494409	0.209233	-0.106513	0.298115	0.0896753	-0.202514	0.434448	0.486039	-0.468975	-0.183806	-0.430617
AluSz_dup63800	0.0718098	0.427253	0.0747842	0.428937	0.501036	0.0394811	0.532451	0.616473	0.478911	0.364635	0.693232	0.252676	0.452445	0.56735	0.365609	0.029283	0.668642	0.669101	0.697449	0.142931	0.563696	0.403665		AluJr_dup62007	0.45733	0.436578	-0.0293473	0.65092	0.291185	0.509559	0.310335	0.701852	0.302687	0.438891	0.646738	0.401318	-0.267084	0.471273	0.583682	0.151825	-0.087383	0.477043	0.104059	-0.190634	0.53846	0.596657	-0.408943	-0.212116	-0.556597
MER1B_dup749	0.0877057	0.432741	0.0635217	0.437208	0.528272	-0.0606297	0.530971	0.734796	0.505658	0.342183	0.789794	0.246796	0.38047	0.480621	0.299001	-0.101815	0.585532	0.7332	0.717311	0.199595	0.650052	0.553114		L2b_dup30378	0.362219	0.388942	-0.0546274	0.622717	0.22687	0.492587	0.34413	0.618809	0.27694	0.376169	0.548823	0.351974	-0.306938	0.415164	0.522358	0.10576	-0.12089	0.446989	0.100276	-0.151261	0.49508	0.507927	-0.356865	-0.186463	-0.506043
MARNA_dup1988	0.017019	0.38545	0.0411232	0.402515	0.474371	-0.0279831	0.55128	0.67425	0.413506	0.307218	0.790966	0.170347	0.416271	0.45576	0.249741	-0.0184646	0.589051	0.690304	0.726807	0.106224	0.653261	0.434775		MLT1K_dup3087	0.246116	0.258962	0.00826794	0.404224	0.147995	0.340655	0.2291	0.470872	0.290762	0.322424	0.474812	0.293036	-0.20175	0.377456	0.382177	0.0361324	-0.0441831	0.387068	0.116024	-0.0717188	0.379629	0.480244	-0.202894	-0.175715	-0.428053
L1M4_dup12156	0.0237818	0.368643	0.145578	0.41494	0.43171	0.0105581	0.447756	0.603393	0.3948	0.347108	0.653409	0.231994	0.361109	0.429494	0.228481	0.00192871	0.518522	0.625362	0.630369	0.190312	0.642643	0.418274		AluJb_dup120943	0.44487	0.469346	-0.0949265	0.632604	0.308794	0.546465	0.312863	0.651476	0.299048	0.428365	0.593001	0.373593	-0.247277	0.466587	0.566879	0.117118	-0.0468459	0.448248	0.162434	-0.182506	0.477928	0.584833	-0.366826	-0.200503	-0.550408
MER113_dup3789	0.045502	0.434346	0.0623258	0.415483	0.495349	-0.0601247	0.589034	0.65083	0.344447	0.339282	0.769862	0.156282	0.458173	0.467638	0.225469	-0.0601247	0.59216	0.69217	0.773757	0.0875519	0.661054	0.432905		MER31A_dup1019	0.214796	0.332158	-0.117772	0.494866	0.154436	0.388995	0.18945	0.434442	0.16662	0.275893	0.427236	0.269206	-0.148222	0.326042	0.401016	0.128519	-0.158051	0.433612	0.107511	-0.215293	0.347932	0.38962	-0.2293	-0.126489	-0.334164
MIRc_dup75019	0.0400077	0.54937	0.0327581	0.590804	0.576644	-0.0165374	0.490188	0.696036	0.619325	0.536435	0.682395	0.449797	0.521475	0.418687	0.223256	-0.0506906	0.539757	0.752728	0.731689	0.353034	0.739622	0.688809		FLAM_A_dup14804	0.274461	0.220359	-0.0473599	0.537422	0.102802	0.355204	0.2017	0.420491	0.163231	0.373508	0.303835	0.245786	-0.20635	0.193584	0.327705	0.350754	-0.175367	0.244089	-0.00638832	-0.194909	0.317917	0.262557	-0.331807	-0.0452336	-0.290497
AluSx_dup135326	0.0756148	0.476546	0.103449	0.473131	0.564768	-0.0213633	0.603317	0.706588	0.485193	0.407532	0.798773	0.235343	0.517757	0.551476	0.283602	-0.0156302	0.672565	0.747634	0.771699	0.128438	0.687184	0.48702		MIRc_dup38493	0.334303	0.322907	-0.00744115	0.558197	0.300852	0.47355	0.300089	0.572782	0.326598	0.351861	0.560902	0.341936	-0.171388	0.431301	0.459336	0.183435	-0.0316968	0.247906	0.162755	-0.177097	0.401543	0.482267	-0.409328	-0.185537	-0.44544
L1MC2_dup4254	0.00225909	0.41478	0.11115	0.406695	0.462925	0.0441784	0.504753	0.641262	0.379877	0.326063	0.718484	0.232191	0.445579	0.536365	0.291851	-0.0306827	0.643551	0.689434	0.718302	0.07672	0.623912	0.462109		MER67B_dup386	0.386451	0.348904	-0.0772476	0.664518	0.307932	0.603404	0.402774	0.644577	0.363688	0.428562	0.52756	0.46816	-0.185151	0.447289	0.533863	0.0688689	-0.0267119	0.285163	0.026178	-0.253944	0.576727	0.733155	-0.475309	-0.287056	-0.454623
MLT1D_dup16385	0.0470304	0.351061	0.132131	0.399038	0.516136	0.0166738	0.500318	0.635176	0.537016	0.333106	0.772997	0.234632	0.503978	0.717641	0.393102	0.00903209	0.775269	0.672686	0.653661	0.0586458	0.552934	0.359934		L2c_dup38253	0.288496	0.369454	-0.171638	0.60146	0.279698	0.559139	0.194686	0.532252	0.383915	0.400064	0.405575	0.341595	-0.18888	0.408105	0.433566	0.195197	-0.0337984	0.232122	0.00145832	-0.174665	0.477437	0.566664	-0.480662	-0.198718	-0.430484
L2a_dup117708	-0.0352093	0.501315	0.0564812	0.55296	0.557351	-0.0211618	0.484814	0.715664	0.584488	0.51191	0.729203	0.374069	0.509256	0.581655	0.307806	-0.011767	0.657051	0.758325	0.721174	0.225587	0.698692	0.573135		L2b_dup81867	0.394213	0.368486	-0.0521066	0.564248	0.272755	0.429787	0.265687	0.589806	0.304749	0.359106	0.539927	0.317839	-0.239444	0.405554	0.481047	0.128836	-0.0390575	0.373068	0.077801	-0.149681	0.436967	0.510534	-0.372345	-0.159061	-0.493792
HERVL74.int_dup495	0.0174649	0.626772	-0.00482653	0.629919	0.635267	-0.0157208	0.591183	0.727	0.634384	0.561472	0.79502	0.42435	0.585705	0.544149	0.274622	-0.0354471	0.658678	0.834202	0.843499	0.284059	0.762103	0.647841		L3_dup12384	0.303976	0.379006	0.00152483	0.473792	0.20859	0.417197	0.108957	0.541785	0.210742	0.326935	0.4744	0.249096	-0.348442	0.407393	0.505425	0.162719	-0.0381785	0.357672	0.0801794	-0.094268	0.294702	0.386351	-0.258434	-0.160923	-0.422321
L1ME1_dup31380	0.00392609	0.394318	0.0860973	0.44999	0.464861	-0.0708253	0.527912	0.642504	0.48523	0.347973	0.70194	0.195597	0.425002	0.557071	0.248014	-0.0708253	0.615211	0.68699	0.672895	0.114865	0.606074	0.425011		MIRb_dup200024	0.422584	0.388942	-0.115226	0.708955	0.352826	0.602955	0.312212	0.657467	0.376659	0.458779	0.539778	0.404999	-0.242176	0.465459	0.50244	0.253518	-0.0933501	0.278998	0.0568361	-0.21458	0.552641	0.504275	-0.556274	-0.184906	-0.512711
Plat_L3_dup2951	-0.0718105	0.360088	0.084275	0.419421	0.443413	0.0741725	0.476224	0.581995	0.411617	0.32426	0.710154	0.222491	0.427102	0.519848	0.209353	-0.0546778	0.594471	0.64616	0.70599	0.0710413	0.554134	0.444239		L2b_dup77405	0.30875	0.346645	-0.0367307	0.474883	0.144075	0.392357	0.2666	0.517292	0.157598	0.25383	0.38954	0.33725	-0.122072	0.275151	0.490727	-0.00650915	-0.0454491	0.253401	0.0246363	-0.1692	0.305539	0.597974	-0.346207	-0.174833	-0.301951
MER102a_dup969	0.0382976	0.482209	0.0880984	0.482056	0.558785	-0.0446689	0.56007	0.586293	0.402139	0.402429	0.63933	0.254201	0.555314	0.377641	0.285129	-0.0623088	0.481963	0.665579	0.688873	0.196182	0.662949	0.460765		MLT1K_dup18041	0.40665	0.440759	-0.0939947	0.750884	0.409319	0.659927	0.26511	0.717765	0.476683	0.529911	0.601356	0.428846	-0.299811	0.519324	0.560144	0.250435	0.00907412	0.296106	0.0492615	-0.187133	0.590642	0.61572	-0.589871	-0.275471	-0.587519
MER58A_dup9548	0.0661204	0.399724	0.0393096	0.454217	0.466162	0.0844164	0.515328	0.612947	0.511081	0.387564	0.718126	0.244294	0.492411	0.480779	0.230062	-0.0613907	0.61736	0.673643	0.684233	0.146337	0.652303	0.471715		MLT1J_dup14277	0.355293	0.409413	-0.0291907	0.626913	0.193087	0.478099	0.222237	0.677197	0.24864	0.445817	0.507335	0.431129	-0.264523	0.473228	0.605746	0.112822	-0.181738	0.423855	0.017567	-0.214037	0.456845	0.557553	-0.456321	-0.135134	-0.447396
AluSx_dup42415	-0.018487	0.555169	0.0364898	0.535229	0.567965	-0.0445036	0.546051	0.641564	0.515164	0.474577	0.768308	0.331043	0.544569	0.453306	0.21426	0.00358426	0.604767	0.749377	0.804471	0.236228	0.755344	0.576441		MIRb_dup53926	0.384241	0.414466	-0.0801731	0.62581	0.396519	0.53364	0.292402	0.6378	0.351949	0.356186	0.647244	0.384077	-0.28895	0.500746	0.526092	0.161348	0.00956898	0.399006	0.232665	-0.200089	0.520344	0.541478	-0.322382	-0.224386	-0.572662
MSTA_dup14651	0.0789771	0.384232	0.0876739	0.429346	0.457474	-0.0735547	0.513554	0.658874	0.406033	0.323946	0.73911	0.179723	0.445464	0.523952	0.305956	-0.0735547	0.577344	0.696002	0.717878	0.105499	0.634823	0.40299		MER113_dup59	0.328278	0.36845	-0.0656932	0.640165	0.306199	0.554265	0.258572	0.621278	0.344189	0.455416	0.448158	0.428046	-0.223456	0.463546	0.519742	0.153753	-0.0908875	0.443702	-0.0138454	-0.288343	0.620633	0.509188	-0.499872	-0.13724	-0.513275
FLAM_C_dup11522	-0.0477047	0.504258	0.0108822	0.49651	0.545046	-0.0506988	0.519002	0.64887	0.54443	0.4448	0.67995	0.312256	0.509616	0.500824	0.24725	-0.0506988	0.61501	0.701242	0.709562	0.223186	0.639155	0.505745		AluSx_dup135326	0.380687	0.457005	-0.074482	0.661587	0.321553	0.561002	0.297217	0.725614	0.36609	0.445598	0.590263	0.409965	-0.289389	0.495804	0.608567	0.155437	-0.0686866	0.346776	0.0444388	-0.159964	0.501941	0.584319	-0.503083	-0.261231	-0.514949
AluSg4_dup6213	-0.130199	-0.317016	0.119646	-0.339059	-0.249851	0.0361571	-0.28191	-0.302022	-0.236459	-0.294965	-0.406506	-0.205474	-0.384401	-0.0113686	-0.0324694	0.020681	-0.169002	-0.392452	-0.388865	-0.196241	-0.448777	-0.331743		MLT1E2_dup2644	0.403047	0.396335	-0.0426132	0.675656	0.318894	0.548411	0.414084	0.683777	0.397258	0.417262	0.566826	0.432479	-0.276156	0.486661	0.538034	0.191646	-0.0547041	0.28037	0.0344797	-0.213909	0.604635	0.521949	-0.554774	-0.253416	-0.501881
MER33_dup1299	0.010691	0.568991	-0.0693568	0.636554	0.512902	-0.0391421	0.276579	0.537796	0.692183	0.638659	0.556548	0.644219	0.514301	0.178697	0.0798054	-0.0387336	0.345291	0.679938	0.647137	0.425879	0.661528	0.778369		L2b_dup84270	0.437193	0.411105	-0.0377173	0.644959	0.302987	0.501519	0.347958	0.591715	0.318513	0.37478	0.536764	0.39859	-0.199657	0.455731	0.470776	0.237983	-0.0357998	0.264016	0.161616	-0.227656	0.507513	0.46762	-0.451393	-0.203192	-0.467022
AluSq2_dup9130	0.0583463	0.370573	0.0766714	0.444674	0.463828	-0.0419183	0.516746	0.686064	0.471522	0.324282	0.740312	0.226153	0.418718	0.5056	0.241512	-0.0774263	0.62016	0.668766	0.691197	0.132627	0.608187	0.465871		MIR3_dup84565	0.411726	0.387471	-0.0164176	0.520441	0.249394	0.407931	0.338586	0.601758	0.256271	0.331124	0.57138	0.345474	-0.228612	0.458881	0.488119	0.0331165	-0.0299494	0.252989	0.120924	-0.112089	0.403447	0.531214	-0.348175	-0.262971	-0.407324
MIR3_dup61465	-0.00678261	0.391189	-0.0688381	0.396853	0.474625	-0.0265891	0.444893	0.626486	0.490748	0.361049	0.635179	0.215827	0.360152	0.409138	0.166931	0.0192564	0.510605	0.598919	0.602407	0.176835	0.568134	0.524538		L2b_dup85520	0.416547	0.369378	-0.0737801	0.634242	0.287532	0.545524	0.299912	0.611278	0.315305	0.443872	0.461791	0.341882	-0.231983	0.394039	0.457636	0.165293	-0.0586588	0.157687	0.0297073	-0.177277	0.503212	0.464744	-0.529281	-0.218462	-0.409287
AluSz_dup93231	-0.0553194	-0.467223	-0.0624184	-0.466692	-0.450381	0.0356168	-0.541943	-0.502008	-0.330337	-0.336736	-0.626498	-0.237119	-0.384167	-0.342264	-0.211646	0.000698483	-0.468252	-0.636969	-0.590203	-0.159157	-0.607294	-0.459684		MIRc_dup57160	0.312416	0.375954	-0.0470173	0.570726	0.215852	0.447733	0.286419	0.620913	0.270124	0.387453	0.492785	0.408636	-0.259593	0.414635	0.520659	0.101851	-0.117058	0.41462	0.0178248	-0.152527	0.442117	0.482673	-0.396864	-0.181196	-0.454504
MIRc_dup93421	0.0177065	0.528808	-0.0293646	0.555934	0.574491	0.028359	0.520249	0.708523	0.623076	0.499977	0.749254	0.38195	0.530972	0.512798	0.235504	-0.00317789	0.636362	0.742738	0.74764	0.272388	0.704674	0.620811		L1MA9_dup15898	0.362166	0.383468	-0.0563963	0.602266	0.277983	0.505615	0.229465	0.635775	0.304574	0.420173	0.590005	0.366373	-0.2325	0.448425	0.539722	0.150557	-0.0829676	0.457661	0.134528	-0.143488	0.465977	0.496795	-0.367807	-0.125862	-0.568797
MER65D_dup434	0.0895325	0.384376	0.0305378	0.442922	0.404382	0.0141028	0.209066	0.36846	0.450613	0.433428	0.397104	0.398346	0.566165	0.154029	0.0900235	-0.0485832	0.303313	0.456352	0.49436	0.241117	0.465611	0.443829		MIRc_dup1487	0.443332	0.415068	-0.0965137	0.640472	0.264722	0.559765	0.232549	0.626699	0.251852	0.416954	0.568259	0.300559	-0.252943	0.382766	0.467282	0.211837	-0.0974173	0.368814	0.0967916	-0.287695	0.527462	0.463283	-0.492326	-0.133215	-0.45787
MIRb_dup200024	-0.00559783	0.360488	0.0856594	0.350577	0.467904	0.0305457	0.558979	0.637437	0.419339	0.263843	0.805491	0.127211	0.46017	0.657051	0.346283	-0.0534522	0.752274	0.676203	0.725483	-0.0313886	0.571164	0.330891		LTR21B_dup6	0.374486	0.431383	-0.00759323	0.582781	0.335446	0.448373	0.298215	0.664262	0.383293	0.372575	0.536238	0.41628	-0.230129	0.543737	0.587726	0.139496	0.0550703	0.334273	0.157929	-0.158928	0.442707	0.537892	-0.348594	-0.248206	-0.527655
AluSx1_dup106189	0.0774637	0.582108	0.127978	0.630565	0.656225	-0.0268096	0.542741	0.711806	0.721846	0.610083	0.702363	0.495876	0.564483	0.527517	0.376873	-0.0789329	0.64264	0.739956	0.657591	0.412726	0.708045	0.690337		Charlie4z_dup1935	0.134349	0.0794043	-0.105969	0.498244	0.495697	0.499929	0.266508	0.305176	0.511857	0.20128	0.586168	0.165227	-0.261831	0.478262	0.184674	0.155262	0.221024	0.363753	0.271065	-0.0107219	0.472164	0.419213	-0.360381	-0.255171	-0.624533
MER21A_dup1773	0.0412198	0.627495	-0.000381442	0.618625	0.659459	0.00714632	0.593792	0.779016	0.680649	0.57395	0.792978	0.458806	0.581303	0.432436	0.268472	-0.044762	0.615322	0.806879	0.749009	0.336194	0.791571	0.766012		AluSx_dup110343	0.355977	0.451007	-0.0499723	0.673572	0.336498	0.545703	0.189461	0.706691	0.379534	0.520475	0.558246	0.436926	-0.265003	0.48675	0.603281	0.250612	-0.0688294	0.379461	0.0986335	-0.169049	0.532369	0.563321	-0.491892	-0.209673	-0.561323
MIRb_dup91057	0.0912105	0.273736	0.176758	0.303299	0.374811	-0.0587555	0.458717	0.527442	0.33898	0.24056	0.613699	0.0721346	0.362281	0.526837	0.293448	0.0513777	0.564997	0.540927	0.561843	0.0331962	0.491908	0.257379		MER3_dup9305	0.396012	0.32385	0.0600427	0.599708	0.336858	0.421208	0.385348	0.572849	0.440085	0.341499	0.516905	0.399859	-0.223241	0.464524	0.468789	0.132109	0.033679	0.218958	0.0225417	0.0126828	0.488677	0.548038	-0.585997	-0.282029	-0.537032
MLT1D_dup16386	0.0799797	0.242757	0.173699	0.252952	0.436808	-0.00678454	0.505272	0.589623	0.356239	0.164147	0.728371	0.0426557	0.406221	0.710039	0.417807	0.0015906	0.741671	0.576186	0.579873	-0.0751691	0.458616	0.201692		AluSq2_dup43698	0.424847	0.423922	-0.0256454	0.653649	0.410277	0.535466	0.333012	0.683187	0.432146	0.431421	0.679857	0.402435	-0.329335	0.548911	0.567956	0.18749	0.0914089	0.37174	0.162233	-0.151816	0.53435	0.578072	-0.41581	-0.358939	-0.581751
MLT1E2_dup2644	0.0255625	0.342562	0.060212	0.333122	0.457747	0.00896377	0.559698	0.676518	0.412828	0.247084	0.798636	0.111607	0.412624	0.630608	0.326736	0.000447826	0.717814	0.692774	0.7255	-0.00391336	0.597486	0.377407		AluJo_dup60114	0.32078	0.185744	0.107503	0.333313	0.271823	0.21293	0.28817	0.397999	0.187732	0.190189	0.471989	0.316051	-0.144856	0.289443	0.303134	0.0518782	0.0573497	0.197622	0.233494	-0.0987083	0.343362	0.372886	-0.136761	-0.172553	-0.363467
L2b_dup3827	-0.165611	-0.309836	0.00190986	-0.366523	-0.294413	0.0119214	-0.423571	-0.382801	-0.247687	-0.238865	-0.563323	-0.184569	-0.460396	-0.320484	-0.209297	-0.00618457	-0.446973	-0.52597	-0.528019	-0.0451673	-0.492351	-0.295674		HAL1_dup26701	0.396726	0.383794	0.0395809	0.548388	0.2515	0.390664	0.263546	0.642982	0.238437	0.314799	0.597319	0.392616	-0.177978	0.462591	0.568829	0.0941944	-0.0926472	0.467934	0.181381	-0.177594	0.388548	0.539688	-0.214737	-0.111723	-0.519881
MER67C_dup1100	0.0595965	0.443014	0.041801	0.549887	0.529699	-0.0604354	0.485088	0.684363	0.547705	0.482183	0.698604	0.354361	0.509831	0.510506	0.261144	-0.0216426	0.576547	0.738839	0.742046	0.241265	0.688064	0.515572		MLT1F2_dup3323	0.285077	0.339072	-0.0533057	0.568955	0.284292	0.471837	0.168241	0.552314	0.30444	0.420168	0.476998	0.33225	-0.178569	0.387722	0.487575	0.131485	0.00777567	0.338608	0.02286	-0.092097	0.415716	0.48254	-0.403295	-0.146712	-0.51516
MIR_dup167554	-0.0792963	-0.571526	0.00911947	-0.564207	-0.523719	0.0397517	-0.515722	-0.50839	-0.458068	-0.470502	-0.597892	-0.39468	-0.451125	-0.283655	-0.170836	0.00598014	-0.426472	-0.678407	-0.613697	-0.301905	-0.64269	-0.594227		MIRb_dup96958	0.252387	0.214379	-0.0574163	0.633251	0.391187	0.501365	0.248895	0.525747	0.445469	0.35002	0.453765	0.347457	-0.219948	0.474951	0.37882	0.340342	-0.0587111	0.361024	0.00170055	-0.128897	0.579517	0.429151	-0.570168	-0.180392	-0.549071
AluSq2_dup3794	0.03189	0.410389	0.0810332	0.400428	0.490513	-0.0229534	0.535153	0.668419	0.409863	0.321192	0.795744	0.170038	0.424476	0.494367	0.271672	-0.0495812	0.590216	0.706961	0.754374	0.100589	0.660049	0.450796		MER21A_dup1774	0.342055	0.414012	-0.056315	0.684133	0.336301	0.571485	0.319894	0.709693	0.404392	0.47414	0.578886	0.484983	-0.321287	0.547196	0.620159	0.150882	-0.0452521	0.365829	0.0842128	-0.136687	0.510014	0.577655	-0.422914	-0.288269	-0.553117
MLT1B_dup17720	0.0987369	0.591868	0.0782357	0.63224	0.639175	-0.0651096	0.558199	0.742548	0.625977	0.564218	0.730008	0.479415	0.568675	0.477082	0.385727	-0.0104568	0.582172	0.783632	0.721154	0.413242	0.776807	0.664108		MER53_dup1535	0.343844	0.243117	0.0768835	0.531176	0.251616	0.302497	0.373774	0.464699	0.303006	0.270432	0.357237	0.365056	-0.208032	0.316999	0.391267	0.238602	-0.0477858	0.26008	0.0532456	-0.0333891	0.417245	0.287022	-0.426138	-0.130273	-0.469789
LTR26E_dup179	0.0782819	0.360198	0.170563	0.395554	0.494157	0.00206799	0.486886	0.671431	0.444338	0.329724	0.659764	0.220748	0.335806	0.611812	0.405739	-0.00667976	0.584496	0.600646	0.532065	0.262869	0.51851	0.403529		L3_dup18090	0.460753	0.367903	-0.0013557	0.558462	0.263138	0.421038	0.378615	0.579056	0.236877	0.248244	0.594969	0.337361	-0.179476	0.368487	0.455739	0.0719251	-0.0739198	0.298942	0.207638	-0.176215	0.389908	0.533669	-0.252894	-0.205139	-0.420743
MIR_dup6967	-0.160282	-0.278882	-0.0578447	-0.361318	-0.2533	0.0716066	-0.282701	-0.316459	-0.274191	-0.248104	-0.457526	-0.229981	-0.467135	-0.271685	-0.179546	0.011923	-0.341214	-0.439698	-0.455106	-0.0934963	-0.464423	-0.259433		AluSq2_dup9130	0.421972	0.31617	-0.0159283	0.614063	0.319052	0.491302	0.328112	0.584208	0.290067	0.421457	0.573065	0.332418	-0.31708	0.407036	0.438797	0.165991	-0.0557423	0.343404	0.10263	-0.219484	0.538442	0.479918	-0.43257	-0.202917	-0.472968
L2b_dup81867	0.0750681	0.449873	0.0141534	0.481144	0.502173	-0.0641635	0.491164	0.638507	0.532399	0.440274	0.656428	0.314167	0.466026	0.484446	0.251468	-0.0641635	0.570467	0.678862	0.664062	0.250114	0.634692	0.523717		MIRb_dup114777	0.49717	0.481627	-0.122953	0.564908	0.200634	0.496194	0.302543	0.581766	0.252551	0.361564	0.512082	0.293154	-0.190668	0.36012	0.479767	0.0650508	-0.0634173	0.220987	0.0856884	-0.172728	0.371237	0.482319	-0.335028	-0.199167	-0.377794
L2b_dup95439	0.0939142	0.253013	0.0523495	0.374726	0.378446	0.0179846	0.394272	0.511808	0.461432	0.279199	0.532672	0.214828	0.456509	0.452079	0.226416	0.0106477	0.518991	0.474919	0.43801	0.111894	0.439831	0.335921		MER124_dup587	0.371507	0.369225	-0.00921482	0.452674	0.140264	0.34226	0.234446	0.572748	0.139323	0.290808	0.523437	0.298236	-0.213238	0.372569	0.495824	0.0356242	-0.176399	0.460754	0.158108	-0.148337	0.284003	0.445468	-0.170349	-0.110524	-0.386495
MIR_dup123805	-0.166052	-0.605477	-0.0194104	-0.690454	-0.622133	0.0797767	-0.465419	-0.568974	-0.636982	-0.663222	-0.539399	-0.580319	-0.504042	-0.335995	-0.40356	0.0119462	-0.424043	-0.644284	-0.499068	-0.614792	-0.675911	-0.647758		AluJo_dup60168	0.413111	0.456715	-0.0880384	0.635004	0.316836	0.537842	0.276259	0.667605	0.29649	0.420058	0.618327	0.381903	-0.217318	0.448199	0.593293	0.1848	-0.0562057	0.497506	0.189314	-0.179083	0.454385	0.565969	-0.275351	-0.251058	-0.546969
L2a_dup152538	0.0181867	0.346249	0.0797293	0.354487	0.47294	0.00978853	0.605507	0.650714	0.385573	0.270327	0.791245	0.0873524	0.444055	0.653533	0.326236	-0.024145	0.733049	0.643072	0.691895	0.0136643	0.563656	0.329014		L1ME1_dup27776	0.320727	0.35717	-0.155751	0.678614	0.260461	0.569591	0.239404	0.616915	0.331976	0.448208	0.523418	0.341812	-0.284187	0.421278	0.50766	0.143145	-0.0859442	0.343886	0.00128988	-0.187938	0.529562	0.529762	-0.496818	-0.246695	-0.449654
AluSz_dup88712	0.0932429	0.576427	0.0112002	0.57466	0.59135	0.00857677	0.478476	0.683039	0.60071	0.555009	0.59139	0.45849	0.480832	0.325795	0.190025	-0.0280763	0.448574	0.661562	0.586896	0.424898	0.684661	0.694768		MER21A_dup1773	0.35042	0.42823	0.00508658	0.626484	0.266278	0.500911	0.331747	0.712345	0.362088	0.452907	0.615911	0.470271	-0.319434	0.553477	0.638923	0.102905	-0.087121	0.455231	0.125202	-0.102175	0.45133	0.573058	-0.361203	-0.252274	-0.562044
MER113_dup2890	0.0542845	0.443832	0.0987755	0.466624	0.514504	-0.0531746	0.534133	0.618725	0.504946	0.422265	0.749874	0.252023	0.509499	0.523425	0.267198	-0.012162	0.659969	0.729909	0.775644	0.142936	0.654161	0.465621		MER5A_dup17794	0.219761	0.257236	-0.0221662	0.546991	0.412844	0.497325	0.251548	0.526242	0.506523	0.388646	0.516979	0.33712	-0.275473	0.444123	0.407772	0.228676	0.142395	0.225014	0.109222	0.028161	0.465276	0.434329	-0.376816	-0.357313	-0.56147
L2b_dup30378	0.0464884	0.461378	0.0109955	0.493937	0.502432	0.00436945	0.445861	0.658811	0.574616	0.452763	0.695806	0.355399	0.457317	0.40209	0.206481	-0.0919599	0.52024	0.710413	0.686698	0.270083	0.665556	0.606739		AluJr_dup57133	0.366137	0.346379	-0.122861	0.666566	0.29884	0.539205	0.308446	0.591665	0.373034	0.482644	0.528642	0.377209	-0.219081	0.434368	0.481155	0.202572	-0.0489253	0.308164	0.0596522	-0.0794283	0.537515	0.481597	-0.4895	-0.315492	-0.495481
AluSg4_dup6981	0.025776	0.5213	0.0880763	0.520235	0.620881	-0.00902916	0.623456	0.762452	0.62484	0.458262	0.823409	0.321708	0.459158	0.596894	0.362162	-0.0617207	0.712609	0.79356	0.737897	0.24249	0.695495	0.615224		L1ME4a_dup29003	0.056143	0.0758828	-0.128391	0.25616	0.105993	0.277224	0.142173	0.100315	0.279161	0.151004	0.242435	0.0678062	-0.0954178	0.187401	0.0688149	-0.0206391	0.021948	0.151478	0.0645523	0.0384707	0.304011	0.289584	-0.262088	-0.195222	-0.233415
MLT1C_dup12504	0.0736113	0.699206	0.0482049	0.705823	0.728919	-0.0142443	0.53863	0.731404	0.682951	0.653933	0.717656	0.595544	0.5984	0.397562	0.407317	-0.054109	0.539475	0.781493	0.692916	0.517707	0.763858	0.748805		L2c_dup122833	0.343532	0.397524	0.0433612	0.453399	0.181554	0.3284	0.209798	0.570883	0.182672	0.283472	0.436492	0.307428	-0.211939	0.391267	0.480624	0.0766712	-0.155593	0.288669	0.079256	-0.178271	0.294761	0.421652	-0.268502	-0.0797822	-0.342743
AluSx_dup72204	-0.0292442	0.498961	-0.0190602	0.42639	0.501994	-0.0525966	0.465246	0.580099	0.464269	0.412329	0.688888	0.291266	0.485426	0.473658	0.178463	0.0377393	0.609217	0.687639	0.726825	0.14685	0.644487	0.516738		AluSx_dup42415	0.392441	0.503858	-0.0389444	0.618029	0.320832	0.57588	0.255506	0.76087	0.350381	0.505221	0.54408	0.505404	-0.279669	0.545507	0.673597	0.107675	-0.0555153	0.38102	0.0694892	-0.212489	0.471281	0.718595	-0.343112	-0.291525	-0.494939
MIR_dup21381	0.00433369	0.407502	0.0582659	0.406144	0.446242	0.0313593	0.50171	0.578966	0.40143	0.389981	0.666124	0.194124	0.500189	0.510534	0.220668	-0.00849875	0.603036	0.639742	0.702744	0.0891272	0.586481	0.383763		MIR3_dup84391	0.305294	0.375024	-0.0705318	0.453276	0.266629	0.387397	0.152192	0.604966	0.244515	0.409507	0.421852	0.406686	-0.107175	0.283753	0.464761	0.213041	-0.0199649	0.138954	0.00396986	-0.162432	0.34247	0.503745	-0.302805	-0.152283	-0.363194
MER74B_dup803	0.0268279	0.537986	-0.0834002	0.51639	0.570081	-0.0471461	0.515082	0.618633	0.547676	0.485259	0.703327	0.367118	0.472586	0.465895	0.213123	-0.0471461	0.604043	0.742274	0.760242	0.237301	0.660025	0.58567		L2b_dup79463	0.410582	0.327481	0.0036193	0.470542	0.20332	0.351795	0.32855	0.497876	0.228219	0.325266	0.48273	0.3146	-0.155111	0.36118	0.388603	0.0572115	-0.0113839	0.262091	0.046393	-0.178608	0.405072	0.430344	-0.392513	-0.0823502	-0.412703
MIR3_dup72317	-0.198774	-0.51437	-0.00807745	-0.482201	-0.52113	0.0258136	-0.512258	-0.472437	-0.455719	-0.445106	-0.621817	-0.367454	-0.442838	-0.470899	-0.418669	0.0120335	-0.558815	-0.663385	-0.535406	-0.289132	-0.581629	-0.444584		L2a_dup168673	0.32803	0.284288	-0.0563561	0.532103	0.253722	0.477219	0.402031	0.521876	0.339555	0.313054	0.494137	0.317485	-0.181192	0.42474	0.372401	0.0772874	-0.0552083	0.246793	0.102644	-0.21266	0.445568	0.421778	-0.37299	-0.160635	-0.40724
L2c_dup96264	0.0361968	0.443888	0.0773566	0.430419	0.508597	0.00685503	0.528395	0.687247	0.533135	0.37673	0.755832	0.245413	0.456774	0.693479	0.383815	-0.00171743	0.727648	0.713704	0.741682	0.116343	0.628029	0.476084		MIR_dup156838	0.448802	0.350295	-0.0151786	0.641928	0.352462	0.459911	0.341102	0.578954	0.316597	0.376836	0.558615	0.363493	-0.190718	0.439705	0.465274	0.236175	-0.0591934	0.321979	0.108142	-0.119415	0.516795	0.452917	-0.538499	-0.205238	-0.521493
L2b_dup7122	0.0291704	0.384293	0.0220068	0.338478	0.468455	0.0107287	0.565843	0.616478	0.346547	0.278892	0.781511	0.0550449	0.438089	0.495612	0.226307	-0.00922681	0.61347	0.624684	0.679275	0.0317314	0.612543	0.356694		AluSx_dup88280	0.351409	0.45707	-0.0343886	0.645225	0.286701	0.588033	0.27131	0.693709	0.326078	0.485353	0.566099	0.409217	-0.303747	0.460605	0.591753	0.164131	-0.0796343	0.399557	0.0230863	-0.217032	0.496727	0.598272	-0.411431	-0.241746	-0.495861
AluSx1_dup91449	0.026558	0.517999	-0.0216441	0.588959	0.530872	-0.0530535	0.49324	0.658584	0.603079	0.507161	0.700929	0.409314	0.48504	0.397967	0.201423	-0.0530535	0.506645	0.764036	0.779714	0.281391	0.699794	0.634789		MIRb_dup211564	0.172716	0.0604294	-0.0997927	0.594186	0.39431	0.490292	0.272079	0.361256	0.448573	0.26217	0.567172	0.136589	-0.303791	0.403813	0.23315	0.428699	-0.00712797	0.500914	0.155204	-0.0342321	0.512282	0.275635	-0.407643	-0.143286	-0.642173
MER103C_dup5999	0.00311173	0.619583	0.0308837	0.662057	0.668523	-0.0264898	0.557187	0.805536	0.723584	0.61342	0.639266	0.528413	0.489987	0.471835	0.325475	-0.0252561	0.517223	0.747138	0.583566	0.531475	0.7312	0.756842		MIRc_dup75019	0.437811	0.426039	0.00408402	0.562621	0.269525	0.436752	0.291503	0.619632	0.23422	0.336781	0.590259	0.384368	-0.229593	0.476944	0.545002	0.0904487	-0.101605	0.44522	0.169425	-0.145416	0.383596	0.543309	-0.278746	-0.176219	-0.4956
AluSp_dup47086	0.0454629	-0.523703	0.0267799	-0.535085	-0.517539	-0.0433285	-0.436063	-0.544528	-0.564243	-0.502713	-0.609547	-0.425911	-0.463116	-0.373138	-0.169705	0.0141912	-0.460226	-0.671221	-0.641182	-0.310935	-0.605143	-0.590744		MER5B_dup21827	0.401331	0.327793	-0.0417254	0.633587	0.294927	0.439551	0.323159	0.608329	0.293949	0.35824	0.596391	0.343858	-0.250257	0.402491	0.463378	0.147614	-0.0699353	0.283114	0.0502627	-0.155603	0.523971	0.490708	-0.544911	-0.169808	-0.480768
MIRc_dup68890	0.00187353	0.384043	0.106625	0.378935	0.439725	-0.0398794	0.486211	0.625403	0.406652	0.294032	0.75311	0.180826	0.355387	0.481661	0.302479	-0.0742456	0.607371	0.66739	0.73	0.0777692	0.607776	0.420812		MER136_dup13	0.289406	0.227844	0.114185	0.422457	0.256444	0.262026	0.227981	0.495762	0.254455	0.25905	0.488241	0.283579	-0.329907	0.353577	0.377327	0.182669	-0.0801165	0.309325	0.110797	-0.077893	0.305368	0.32874	-0.273429	-0.168051	-0.387485
L1MA7_dup8129	0.149055	0.470692	0.0545042	0.463146	0.497699	-0.0446415	0.435083	0.543057	0.442497	0.456467	0.645381	0.347404	0.455644	0.385984	0.248512	-0.0446415	0.491947	0.694932	0.683321	0.220062	0.703828	0.535786		MER5B_dup10983	0.288628	0.3415	-0.0155667	0.448572	0.280737	0.349085	0.253988	0.555745	0.340512	0.30553	0.548284	0.35548	-0.286459	0.453997	0.488283	0.0580385	0.105042	0.354386	0.165225	-0.0257559	0.343248	0.44949	-0.176143	-0.231554	-0.528754
L2b_dup89746	0.102172	0.329524	0.125316	0.252617	0.473688	-0.0185085	0.608699	0.588756	0.28931	0.171987	0.693679	0.00306433	0.357986	0.646374	0.376881	-0.070274	0.705845	0.558862	0.589992	-0.0418209	0.463234	0.238332		MIR3_dup88284	0.347168	0.298946	-0.0101924	0.50732	0.235669	0.40347	0.314669	0.496868	0.257456	0.287264	0.481203	0.337755	-0.146846	0.382877	0.419776	0.104013	-0.140189	0.392792	0.0834747	-0.119149	0.411964	0.415829	-0.258859	-0.240847	-0.393496
L2b_dup79035	0.0802528	0.376112	0.147444	0.392372	0.559002	-0.0143093	0.611196	0.711605	0.505653	0.313726	0.710855	0.185446	0.413883	0.61723	0.347325	-0.0121757	0.681314	0.64285	0.576562	0.161839	0.569937	0.421096		MER1B_dup749	0.362382	0.388091	-0.0434497	0.657375	0.38663	0.57559	0.342438	0.652548	0.416979	0.448982	0.589901	0.402493	-0.315137	0.508419	0.544849	0.13894	-0.00516179	0.349766	0.103322	-0.090978	0.504541	0.569715	-0.480261	-0.327145	-0.554175
AluSq2_dup42826	0.00995231	0.504536	-0.0282183	0.51621	0.511171	-0.0219756	0.417769	0.64492	0.595948	0.494488	0.666249	0.429574	0.477707	0.383802	0.177695	-0.0551262	0.500309	0.707538	0.742264	0.280591	0.668743	0.6355		MER91A_dup228	0.357308	0.37562	-0.00753529	0.460082	0.195916	0.38495	0.266668	0.603158	0.206751	0.315429	0.540066	0.389142	-0.176339	0.446496	0.554489	0.103503	-0.122311	0.492058	0.16851	-0.158194	0.329627	0.443282	-0.107638	-0.176218	-0.441523
MER96_dup267	0.110682	0.461747	0.0653912	0.513293	0.533259	-0.0861481	0.511574	0.676527	0.538095	0.449989	0.751923	0.320026	0.520864	0.50631	0.26591	-0.0124321	0.60133	0.705481	0.71798	0.230145	0.689454	0.515242		MER5B_dup4393	0.33992	0.300527	0.0137291	0.460649	0.13329	0.341592	0.307296	0.456171	0.144348	0.214482	0.490243	0.218627	-0.138179	0.267493	0.376769	0.117939	-0.143025	0.356149	0.0900755	-0.111808	0.322203	0.39857	-0.273097	-0.169407	-0.33329
MIRc_dup25298	0.0449617	0.45164	0.0538982	0.46667	0.497812	0.00519055	0.439505	0.595348	0.55762	0.431887	0.720206	0.363431	0.532447	0.443387	0.236124	-0.0672269	0.581944	0.709639	0.731114	0.165608	0.63218	0.570255		MIRc_dup86247	0.355278	0.376104	-0.0392667	0.48676	0.281011	0.432046	0.243684	0.591591	0.244518	0.39204	0.550284	0.364242	-0.182513	0.406007	0.493085	0.0604415	-0.0675123	0.380868	0.147102	-0.217355	0.440424	0.496974	-0.235968	-0.166471	-0.442766
L3_dup10009	0.0402702	0.485789	0.00633561	0.46353	0.49576	-0.00101599	0.515665	0.611104	0.49695	0.421821	0.708129	0.273382	0.463896	0.505753	0.244259	-0.0556228	0.618802	0.722281	0.755458	0.152649	0.62014	0.457679		L2b_dup91372	0.349854	0.392947	-0.0548141	0.657298	0.338528	0.534647	0.238945	0.666905	0.406269	0.449901	0.599415	0.39548	-0.318989	0.497581	0.554506	0.178746	-0.0300422	0.362436	0.108518	-0.0610123	0.483238	0.523527	-0.471084	-0.233311	-0.590767
Charlie19a_dup488	0.0836602	0.442897	0.0327945	0.531711	0.400061	-0.0641768	0.236061	0.428194	0.432368	0.471455	0.457845	0.481838	0.43937	0.0232258	0.100871	-0.0112466	0.224374	0.557223	0.517274	0.352189	0.627746	0.584482		AluSz_dup61506	0.393337	0.460542	-0.0963927	0.679454	0.273008	0.625233	0.276432	0.723886	0.334179	0.450453	0.601492	0.446054	-0.289232	0.504793	0.624691	0.18465	-0.10146	0.470924	0.0635186	-0.262433	0.563199	0.596174	-0.383816	-0.264433	-0.512896
AluSx_dup824	0.0562315	0.345192	0.0946854	0.338766	0.416419	0.017753	0.375937	0.522289	0.424281	0.328173	0.55655	0.232306	0.44919	0.425786	0.159325	-0.0236166	0.504195	0.584415	0.641978	0.0753799	0.552158	0.402923		MIRc_dup58127	0.287237	0.358171	-0.00305422	0.437524	0.225146	0.366032	0.169624	0.569382	0.238975	0.284723	0.584986	0.318892	-0.277527	0.424729	0.508767	0.08967	-0.0613713	0.536191	0.251447	-0.0836548	0.318036	0.450218	-0.0752981	-0.131681	-0.530324
L1ME4a_dup4942	0.0344196	0.470499	0.0486628	0.447085	0.556121	-0.0375491	0.6122	0.667571	0.442972	0.378176	0.783438	0.208857	0.469265	0.484939	0.275611	-0.133151	0.61037	0.676147	0.718815	0.17228	0.675843	0.478744		MER58A_dup13246	0.37109	0.29517	-0.0967506	0.611127	0.407935	0.493966	0.309705	0.545498	0.325926	0.350957	0.495706	0.328674	-0.248633	0.407119	0.378114	0.271813	-0.0122608	0.15216	0.116156	-0.236465	0.504602	0.441883	-0.530382	-0.219648	-0.403533
MIRc_dup52342	-0.182694	-0.192735	0.0923073	-0.216893	-0.162793	0.0932095	-0.230517	-0.206272	-0.080243	-0.175861	-0.338949	-0.0835811	-0.306805	-0.0584516	-0.0988877	0.0124332	-0.152473	-0.306653	-0.328795	-0.0500381	-0.372315	-0.176671		Tigger4b_dup220	0.233832	0.318688	0.0764967	0.524114	0.265882	0.448179	0.331445	0.63863	0.356284	0.372045	0.452305	0.523851	-0.156781	0.425755	0.510041	0.12632	-0.0930394	0.345054	0.108147	-0.191782	0.523352	0.50973	-0.290935	-0.198132	-0.475075
L2_dup55491	-0.0644317	0.457858	0.0120436	0.405174	0.5144	0.0402185	0.497684	0.587414	0.359402	0.376393	0.703834	0.188858	0.480191	0.496645	0.195356	-0.0377638	0.572586	0.668269	0.784671	0.0823994	0.588136	0.394908		MLT1N2_dup282	0.414017	0.457316	0.00807486	0.596981	0.226331	0.492767	0.324867	0.674838	0.228693	0.402664	0.582315	0.372371	-0.300638	0.390758	0.558418	0.0206008	-0.082287	0.344605	0.040556	-0.24306	0.436857	0.636298	-0.41982	-0.222247	-0.403118
AluSg_dup34715	0.0208944	-0.647092	-0.0970086	-0.627244	-0.633748	0.0407556	-0.470818	-0.636503	-0.579789	-0.605466	-0.573718	-0.556338	-0.432907	-0.309472	-0.282651	0.0609968	-0.396425	-0.7015	-0.592473	-0.567201	-0.694011	-0.72576		L1M5_dup63335	0.428857	0.424833	-0.0203168	0.659913	0.347942	0.5187	0.363267	0.695062	0.363584	0.429691	0.599881	0.454135	-0.300243	0.491713	0.587032	0.147488	-0.0449217	0.389473	0.0957384	-0.117114	0.505495	0.581255	-0.447968	-0.227633	-0.586202
AluSx_dup23243	0.0280834	0.430424	0.0697659	0.515159	0.526321	-0.0204413	0.503302	0.687249	0.567171	0.434488	0.736129	0.299603	0.486447	0.519109	0.214469	-0.025844	0.595545	0.708291	0.694889	0.216474	0.640754	0.513059		AluSg4_dup6981	0.384148	0.390282	-0.0433922	0.67607	0.441081	0.527285	0.351932	0.679084	0.472114	0.44507	0.63333	0.440284	-0.291976	0.549217	0.567103	0.249138	0.0626326	0.399312	0.127682	-0.0996335	0.55838	0.520084	-0.476476	-0.285793	-0.658677
MLT1G3_dup110	0.065819	0.491826	0.0107028	0.574471	0.552053	0.00657301	0.47	0.664111	0.587456	0.530084	0.700643	0.425733	0.555373	0.383918	0.204045	-0.0335814	0.53782	0.709517	0.704157	0.285361	0.697626	0.640039		MIRb_dup158087	0.425009	0.416003	-0.00755969	0.634313	0.206197	0.489059	0.375889	0.689016	0.295982	0.448427	0.618953	0.407812	-0.240479	0.470402	0.59212	0.0991864	-0.132475	0.449932	0.0503031	-0.149692	0.509761	0.587313	-0.493487	-0.149352	-0.547155
MIR3_dup80262	-0.186967	-0.282943	0.0706754	-0.277372	-0.268546	0.0654831	-0.399613	-0.33232	-0.154597	-0.205486	-0.486614	-0.0694262	-0.320023	-0.117326	-0.102921	0.0412166	-0.259213	-0.434428	-0.443445	-0.0987485	-0.466922	-0.260925		MIR_dup161966	0.38165	0.325376	0.0336532	0.474138	0.218379	0.300043	0.311507	0.534854	0.211122	0.343451	0.522311	0.351351	-0.218113	0.405875	0.477284	0.127217	-0.105783	0.416395	0.136192	-0.140341	0.407876	0.399122	-0.286717	-0.114814	-0.45586
AluJo_dup60168	0.0429991	0.521772	0.0326591	0.607831	0.57293	0.0117425	0.472321	0.684764	0.639988	0.555949	0.745158	0.477079	0.484354	0.48141	0.275234	-0.0364889	0.578801	0.796954	0.776644	0.333282	0.744178	0.643934		L4_dup7633	0.337941	0.444609	-0.0656858	0.570627	0.260571	0.461992	0.209789	0.57653	0.342986	0.272113	0.537586	0.355106	-0.247069	0.484451	0.489561	0.0695369	-0.000265779	0.181229	0.176975	-0.0920134	0.360701	0.480791	-0.363655	-0.197505	-0.449933
MLT1F2_dup3322	-0.0103074	0.518385	0.0792653	0.547886	0.54277	-0.0402045	0.538364	0.657196	0.494252	0.478281	0.70555	0.32799	0.534523	0.363603	0.228964	-0.0464902	0.52722	0.725246	0.734572	0.249352	0.733595	0.617454		L2c_dup102296	0.205453	0.381208	-0.114015	0.485567	0.204226	0.38	0.160833	0.545077	0.311286	0.299567	0.419849	0.326509	-0.220041	0.35479	0.481449	0.115697	-0.0497978	0.21992	0.0444193	0.0403905	0.335879	0.450889	-0.235497	-0.254911	-0.413264
MLT1J_dup14277	0.0148683	0.524805	0.0578829	0.497756	0.578109	-0.028887	0.626771	0.674719	0.428283	0.402809	0.743594	0.217007	0.591234	0.433732	0.192092	-0.0619865	0.605761	0.661197	0.701568	0.13008	0.703065	0.509437		MIRb_dup16288	0.329495	0.389328	-0.0368938	0.525753	0.240026	0.41664	0.230402	0.610319	0.241398	0.307712	0.582086	0.357109	-0.26129	0.462312	0.556769	0.10932	-0.075965	0.502533	0.217706	-0.121807	0.330879	0.488531	-0.138862	-0.181737	-0.504814
AluJb_dup120943	0.0529242	0.486413	0.0539865	0.48407	0.551286	0.0176293	0.494094	0.687231	0.558878	0.439859	0.776292	0.328421	0.460534	0.479564	0.258491	-0.0885108	0.596088	0.75753	0.803767	0.225445	0.675538	0.576897		AluSc_dup30990	0.42	0.345412	0.120541	0.48018	0.186958	0.308841	0.35946	0.582855	0.193454	0.299147	0.552833	0.39251	-0.252745	0.427243	0.538576	0.0222322	-0.0975256	0.46415	0.125618	-0.145139	0.383349	0.498001	-0.330552	-0.058128	-0.498494
L2a_dup168673	0.0102239	0.274405	0.145525	0.279667	0.361601	0.170195	0.366058	0.523398	0.396109	0.234122	0.603625	0.141584	0.327212	0.457646	0.202692	-0.0350222	0.50651	0.557125	0.558917	0.0474186	0.400953	0.30633		L3_dup15639	0.340395	0.345861	-7.44e-07	0.51004	0.186258	0.400318	0.267397	0.576266	0.228477	0.328397	0.517895	0.335892	-0.289948	0.398509	0.496865	0.0772845	-0.116514	0.420425	0.0789131	-0.14522	0.422488	0.475109	-0.294919	-0.0977171	-0.471491
L2c_dup85374	0.0692448	0.465206	0.0563721	0.463472	0.512311	0.0226075	0.506543	0.65036	0.463192	0.379675	0.734458	0.263584	0.441816	0.440081	0.269963	-0.0828569	0.553703	0.710085	0.71126	0.188516	0.682822	0.498598		MLT1D_dup10826	0.407324	0.411139	-0.0207169	0.692109	0.377478	0.505747	0.314251	0.708017	0.38122	0.479354	0.576531	0.460761	-0.279746	0.474922	0.562025	0.155045	-0.0557633	0.37798	0.0459053	-0.136835	0.537409	0.551552	-0.535897	-0.201939	-0.586984
MER45A_dup1554	-0.00743548	0.552332	0.028291	0.52187	0.58867	0.0779516	0.559581	0.686425	0.5706	0.474689	0.737411	0.320513	0.554422	0.60866	0.309256	0.0671075	0.679249	0.751105	0.747215	0.227592	0.653977	0.505182		L2b_dup67242	0.318892	0.32757	-0.0707129	0.627752	0.310247	0.534406	0.254584	0.607403	0.350779	0.429713	0.471524	0.345679	-0.296761	0.402756	0.467626	0.197228	-0.053934	0.271382	0.0199198	-0.198341	0.488733	0.483181	-0.509947	-0.17727	-0.457969
L2c_dup1742	0.00561058	0.501637	0.068546	0.471021	0.55196	-0.0424292	0.531756	0.652975	0.498126	0.434036	0.740271	0.258852	0.503251	0.547029	0.20675	-0.0424292	0.643345	0.685173	0.74177	0.170961	0.640889	0.505097		MIRb_dup208506	0.239557	0.332518	-0.0675854	0.570696	0.353745	0.524713	0.28103	0.621793	0.403201	0.400556	0.510798	0.448398	-0.222658	0.484444	0.540558	0.175686	-0.0514481	0.382601	0.10482	-0.113048	0.476019	0.461888	-0.33877	-0.251189	-0.533624
L2a_dup114166	0.0708835	0.468414	0.093813	0.467728	0.495731	-0.0418231	0.495695	0.616579	0.502856	0.416713	0.688944	0.295926	0.446964	0.536206	0.242878	-0.0418231	0.637113	0.695057	0.720748	0.169212	0.652896	0.472799		MER5A_dup12397	0.317699	0.326446	-0.0200162	0.506341	0.336873	0.376395	0.320703	0.571238	0.351719	0.239345	0.539056	0.369457	-0.254856	0.472892	0.483685	0.169677	0.0603261	0.201899	0.166307	-0.0783513	0.320843	0.39609	-0.353233	-0.259359	-0.44334
L2a_dup168493	-0.0370475	0.277073	0.263956	0.288237	0.377403	0.0167666	0.44434	0.500911	0.221624	0.204369	0.53492	0.0964957	0.364242	0.521912	0.318488	-0.048644	0.544671	0.506721	0.453468	0.0169777	0.438772	0.237517		MIRb_dup34179	0.305946	0.337448	-0.103518	0.44187	0.0783734	0.350989	0.291459	0.51168	0.105733	0.313222	0.41261	0.330567	-0.120944	0.293263	0.476089	0.00512736	-0.14555	0.44833	0.0941084	-0.196622	0.342155	0.47494	-0.0480434	-0.198569	-0.302962
MLT1K_dup15168	0.0113566	0.357221	0.0851315	0.33318	0.425616	-0.0517805	0.518698	0.646386	0.40225	0.279856	0.740763	0.0945144	0.401588	0.542492	0.245012	-0.0517805	0.6058	0.640777	0.709362	0.014419	0.56967	0.37349		MIRc_dup73578	0.40632	0.401685	0.00706551	0.615255	0.262544	0.503583	0.346195	0.681326	0.321871	0.463099	0.620715	0.394845	-0.268669	0.468112	0.568466	0.105624	-0.0667168	0.407986	0.0467296	-0.133744	0.50909	0.56626	-0.495732	-0.184707	-0.554836
LFSINE_Vert_dup14	-0.261602	-0.270502	-0.0771324	-0.303991	-0.294945	0.01757	-0.392231	-0.347154	-0.234393	-0.188352	-0.548054	-0.139819	-0.469971	-0.390013	-0.382294	0.0116928	-0.443758	-0.47416	-0.454151	-0.0453966	-0.467871	-0.200119		L2c_dup31504	0.253362	0.25184	0.0507429	0.420264	0.29454	0.335303	0.349423	0.483144	0.304881	0.221254	0.520114	0.30739	-0.211939	0.387563	0.390953	-0.00827618	0.000449374	0.312105	0.133431	-0.0243668	0.350371	0.424679	-0.258718	-0.263901	-0.428669
AluJb_dup120944	0.0869787	0.52758	0.0185649	0.570341	0.53585	-0.0128409	0.465316	0.644935	0.58902	0.503497	0.725665	0.41874	0.489165	0.391793	0.200385	0.00890861	0.518643	0.755014	0.78235	0.308519	0.72473	0.63312		MER96_dup864	0.336189	0.356872	0.00824215	0.579643	0.247099	0.402847	0.273445	0.599002	0.288954	0.398409	0.567202	0.372413	-0.226833	0.451278	0.523647	0.103228	-0.0747868	0.387755	0.111062	-0.100708	0.492988	0.47071	-0.363772	-0.164727	-0.526506
AluSx_dup90826	0.0661029	0.354486	0.0364906	0.361309	0.485722	-0.0342045	0.642301	0.686776	0.386439	0.259579	0.833334	0.0624448	0.4494	0.573376	0.265516	-0.0258029	0.695083	0.677369	0.736335	0.0260474	0.626095	0.37997		MER81_dup1294	0.396162	0.377203	-0.0546036	0.703998	0.270425	0.528609	0.307166	0.619541	0.349521	0.43587	0.528748	0.373396	-0.255376	0.438859	0.521015	0.221789	-0.07192	0.332734	0.0507656	-0.142421	0.489835	0.49479	-0.52454	-0.196178	-0.515535
MIRb_dup53926	-0.00545442	0.499497	0.0629528	0.554231	0.577469	-0.0205866	0.497513	0.692243	0.585564	0.488867	0.750699	0.387664	0.469033	0.516837	0.355573	-0.00346081	0.60457	0.738633	0.748597	0.285828	0.693247	0.587647		MIRb_dup222713	0.373083	0.316897	-0.108477	0.581718	0.317906	0.445535	0.317073	0.556026	0.340499	0.343702	0.485946	0.336094	-0.230779	0.424834	0.417899	0.128816	-0.0076914	0.151091	0.0858645	-0.146339	0.395947	0.523136	-0.418718	-0.134583	-0.446021
AluY_dup28649	-0.00440062	0.318777	0.158813	0.32281	0.443001	-0.0498302	0.457672	0.601473	0.376491	0.266303	0.612956	0.14144	0.331918	0.508253	0.307313	-0.0498302	0.561565	0.58233	0.557495	0.0758106	0.579906	0.341818		LTR88a_dup56	0.44392	0.477966	-0.0478294	0.5716	0.181105	0.484695	0.281551	0.638407	0.155369	0.354892	0.542803	0.336462	-0.229661	0.36387	0.560897	0.0485395	-0.161916	0.319208	0.109846	-0.192556	0.370583	0.544388	-0.369425	-0.211878	-0.350389
L2c_dup132799	-0.0585745	0.384022	0.0201149	0.383678	0.417165	0.0437897	0.466964	0.521907	0.402758	0.308879	0.636672	0.215027	0.388513	0.440015	0.185693	-0.00351488	0.548752	0.609299	0.598427	0.0717975	0.502448	0.410795		MLT1A0_dup20360	0.256951	0.192161	-0.0704621	0.314794	0.0043777	0.254408	0.0990205	0.270591	-0.0504913	0.190679	0.303126	0.0611305	-0.174262	0.145812	0.234581	0.113832	-0.252307	0.363399	0.0967254	-0.223036	0.180455	0.262767	-0.145869	0.135874	-0.202353
L2a_dup10436	-0.0324878	0.378306	0.0555324	0.433578	0.45105	-0.0152212	0.441071	0.590578	0.404303	0.350842	0.634511	0.252294	0.413988	0.388462	0.225667	-0.0619767	0.499389	0.647574	0.645188	0.14848	0.609709	0.489728		L3_dup43037	0.155615	0.0374356	-0.0183022	0.413417	0.259218	0.315383	0.199779	0.292105	0.333358	0.126322	0.49277	0.132499	-0.279684	0.360178	0.199721	0.284472	-0.0202257	0.525119	0.19257	-0.0216116	0.362166	0.222064	-0.137369	-0.137001	-0.510292
AluSq2_dup33913	0.0660171	0.492477	0.0223399	0.498427	0.506393	0.0860179	0.480494	0.572174	0.508333	0.439035	0.651469	0.3283	0.466827	0.418262	0.223275	0.00623953	0.550955	0.705416	0.707901	0.212034	0.63143	0.493695		FLAM_C_dup11522	0.370038	0.392851	-0.0330945	0.59014	0.280246	0.476649	0.265989	0.631654	0.349065	0.352408	0.560462	0.420313	-0.262195	0.540252	0.519367	0.0907152	-0.0714023	0.314645	0.170064	-0.183156	0.381468	0.513055	-0.370667	-0.232045	-0.435272
L1MD1_dup1545	0.0033323	0.488341	0.0992133	0.473908	0.561474	-0.0256763	0.568072	0.710643	0.526774	0.404084	0.819305	0.277357	0.437006	0.566135	0.319368	-0.0677794	0.668711	0.750313	0.795633	0.179538	0.669224	0.546031		MIRb_dup14304	0.32051	0.330735	0.0701119	0.420536	0.17296	0.356349	0.202855	0.442684	0.122709	0.285904	0.408288	0.273226	-0.239289	0.250245	0.389547	0.0453454	-0.0880258	0.316015	0.101579	-0.109285	0.255707	0.553657	-0.262804	-0.126548	-0.3375
MER63B_dup2191	0.0520215	0.472802	0.0695224	0.500738	0.509581	-0.0558505	0.502279	0.637433	0.530372	0.463881	0.686185	0.331945	0.47682	0.476248	0.263816	-0.0558505	0.594633	0.671778	0.673573	0.255886	0.735642	0.549092		L2a_dup97389	0.328967	0.393196	-0.0378332	0.645779	0.351426	0.498093	0.235616	0.666972	0.385233	0.396945	0.631073	0.389386	-0.308227	0.502396	0.557739	0.170025	-0.00771682	0.433682	0.138018	-0.0966514	0.495021	0.546328	-0.447742	-0.189604	-0.624241
AluSq_dup14424	-0.0266121	0.518479	0.012483	0.524293	0.508379	-0.0420377	0.415131	0.600779	0.566858	0.512159	0.593797	0.410563	0.419825	0.334755	0.150457	-0.0480999	0.474375	0.655506	0.602376	0.322081	0.623729	0.639234		L1MB5_dup9135	0.311231	0.323339	0.0501887	0.559637	0.458058	0.447142	0.260438	0.611591	0.44651	0.388222	0.598217	0.403248	-0.245681	0.538191	0.498815	0.175573	0.0678694	0.376931	0.18615	-0.0483315	0.463051	0.51538	-0.412937	-0.223282	-0.63919
MER21A_dup1774	-0.0170576	0.541787	0.076373	0.506339	0.611136	0.0250894	0.613615	0.723039	0.558765	0.439221	0.811125	0.29344	0.534537	0.480117	0.307433	0.00146871	0.630202	0.752483	0.731116	0.198871	0.721546	0.606529		L2c_dup132800	0.413596	0.375989	0.000139401	0.56953	0.287051	0.456668	0.326163	0.626624	0.300071	0.378332	0.599211	0.363343	-0.242051	0.457023	0.503749	0.221451	-0.123242	0.419525	0.119353	-0.179567	0.439415	0.468718	-0.357062	-0.193448	-0.485391
AluSz6_dup11703	0.023798	0.557966	0.097264	0.598461	0.619043	-0.0634759	0.558314	0.701096	0.610702	0.525981	0.732138	0.390186	0.489696	0.508475	0.283062	-0.0634759	0.620215	0.764322	0.730495	0.336655	0.734129	0.601064		MER117_dup4078	0.302877	0.264459	-0.0666828	0.598389	0.494223	0.55989	0.306975	0.53312	0.49298	0.317551	0.54262	0.393864	-0.209205	0.489002	0.377818	0.276907	0.0739077	0.261006	0.173022	-0.121391	0.571461	0.426026	-0.423897	-0.289885	-0.572822
L1PA3_dup1070	-0.0614229	-0.142846	-0.042748	-0.183152	-0.193009	-0.0160248	-0.322308	-0.275724	-0.187471	-0.109219	-0.514585	-0.0292606	-0.291229	-0.352283	-0.170868	0.0119959	-0.448129	-0.40644	-0.435924	0.062163	-0.353992	-0.155489		L1M5_dup63336	0.25507	0.366591	-0.0590007	0.498048	0.267019	0.415586	0.143602	0.54365	0.284779	0.304315	0.483861	0.293002	-0.272861	0.331773	0.450429	0.140594	-0.0150519	0.302858	0.0709585	-0.0490876	0.318421	0.500949	-0.251333	-0.200454	-0.448577
MIRc_dup86247	0.0356398	0.471009	0.122806	0.486499	0.485179	0.0181793	0.44986	0.641885	0.507831	0.478371	0.597798	0.356028	0.438379	0.374991	0.211412	0.019214	0.478031	0.640966	0.635655	0.26744	0.668843	0.559284		MIR_dup160519	0.160655	0.251161	-0.0700291	0.392339	0.205279	0.347656	0.231919	0.50593	0.326347	0.276061	0.368996	0.392696	-0.16857	0.407902	0.421688	0.116331	-0.0281441	0.248557	0.0139563	-0.159583	0.418977	0.390476	-0.170337	-0.246935	-0.329473
L2a_dup65542	0.0241049	0.0760579	0.0414932	0.0534444	0.0894014	-0.0799461	0.0168968	0.135381	0.043374	0.00114418	0.123139	0.00427665	0.0276728	0.0931518	0.13007	-0.0475504	0.0717125	0.158105	0.146396	0.0205415	0.0986194	0.0620496		Charlie19a_dup488	0.158967	0.393556	-0.127513	0.416772	-0.0104719	0.415388	0.0750029	0.495883	0.120326	0.295915	0.37548	0.229776	-0.252516	0.272224	0.456309	0.0183353	-0.290402	0.462756	0.0431936	-0.136207	0.234787	0.466156	-0.0703748	-0.0879734	-0.281913
AluSx1_dup70582	-0.151115	-0.125124	0.0653601	-0.13448	-0.064572	0.0602519	-0.160276	-0.116895	0.00159463	-0.0810321	-0.302039	0.00929863	-0.285392	-0.0323622	0.0139355	-0.0165026	-0.118427	-0.232573	-0.282829	0.0746722	-0.270924	-0.0833685		Plat_L3_dup2951	0.398293	0.426339	-0.0217994	0.615434	0.260121	0.445214	0.327787	0.627448	0.220646	0.337766	0.537366	0.349009	-0.183273	0.456965	0.548542	0.14562	-0.127963	0.356253	0.103995	-0.243888	0.401556	0.499824	-0.438394	-0.10278	-0.439537
AluSz_dup61506	0.0806857	0.534297	0.0382154	0.556259	0.588357	-0.0162288	0.555352	0.702361	0.582114	0.497148	0.791218	0.356904	0.571334	0.490951	0.261774	0.00743149	0.59619	0.757335	0.792244	0.251311	0.742318	0.576657		MIR3_dup33508	0.364604	0.387461	-0.0974408	0.781492	0.401071	0.649667	0.311883	0.733255	0.467616	0.507229	0.574627	0.459402	-0.285404	0.508081	0.576539	0.250573	-0.0211547	0.30749	0.0257812	-0.163047	0.643547	0.570534	-0.659876	-0.198121	-0.639019
L1P4_dup121	-0.0648066	0.34554	0.0960773	0.285701	0.392814	-0.0450388	0.455431	0.525327	0.238927	0.237158	0.707895	0.0600731	0.342351	0.401592	0.154364	-0.0131479	0.535409	0.599128	0.768277	-0.0201098	0.544806	0.307054		MIRc_dup25298	0.417452	0.417297	-0.0500449	0.601022	0.153888	0.443613	0.348148	0.639676	0.18494	0.352653	0.516186	0.402187	-0.185621	0.41212	0.568478	0.153008	-0.229029	0.420323	0.116144	-0.243814	0.372753	0.521995	-0.311753	-0.132156	-0.388821
L1M5_dup63335	-0.0248992	0.522518	0.0769723	0.541976	0.602993	0.0119397	0.564887	0.72369	0.605152	0.498493	0.774421	0.376362	0.535206	0.513282	0.284061	-0.0358219	0.645672	0.777297	0.755505	0.234055	0.713994	0.615		AluSx1_dup108248	0.359634	0.423086	6.59e-05	0.616706	0.353287	0.509566	0.260683	0.585532	0.383617	0.350442	0.599785	0.297261	-0.309852	0.476107	0.49357	0.200004	0.0584728	0.273761	0.163463	-0.106143	0.479892	0.492806	-0.452385	-0.221023	-0.558529
MER117_dup4078	0.0797117	0.363785	0.0653967	0.391677	0.485909	0.0619597	0.484605	0.593298	0.469841	0.335149	0.669709	0.26551	0.365285	0.574618	0.380436	-0.0685389	0.599164	0.637638	0.592185	0.201911	0.502662	0.36908		MIR3_dup88285	0.354549	0.297537	-0.0437107	0.555065	0.286411	0.432122	0.294096	0.559406	0.283527	0.335754	0.462602	0.362287	-0.198369	0.371106	0.446896	0.191849	-0.0504826	0.274769	0.0469972	-0.131181	0.434626	0.445932	-0.415364	-0.18367	-0.439556
MER5B_dup22582	0.0565596	0.410291	0.0906007	0.362391	0.500797	0.0490728	0.633483	0.684244	0.413697	0.265571	0.789984	0.0955889	0.439251	0.652116	0.379357	-0.0366721	0.722451	0.673387	0.72122	0.044802	0.60617	0.369018		MER58B_dup6376	0.298192	0.290117	-0.0818485	0.710961	0.444444	0.554446	0.276474	0.608961	0.465852	0.348292	0.549288	0.346044	-0.265101	0.480022	0.444721	0.292688	-0.0106574	0.308899	0.129408	-0.121781	0.513493	0.403481	-0.465995	-0.174579	-0.608939
MER67B_dup386	-0.0704166	0.335565	0.0583178	0.27049	0.40721	-0.029754	0.538106	0.642669	0.321995	0.206001	0.797387	0.0445781	0.349296	0.505755	0.201157	-0.0612948	0.610808	0.637442	0.724643	-0.0360918	0.575014	0.364201		MIR_dup161826	0.401898	0.370807	-0.0646271	0.673761	0.42017	0.527473	0.311366	0.616693	0.447198	0.319967	0.585496	0.412146	-0.231489	0.517789	0.48748	0.261165	0.0533433	0.193469	0.190471	-0.0922914	0.478336	0.543504	-0.46294	-0.280016	-0.55412
MIR_dup32575	0.0393961	0.51904	-0.0202821	0.580938	0.522074	-0.0219852	0.184725	0.481745	0.732998	0.629438	0.423809	0.679193	0.43762	0.218482	0.166088	0.00275879	0.309368	0.612399	0.48759	0.506162	0.549561	0.692278		L2a_dup17737	0.21307	0.2244	0.0647979	0.489568	0.393254	0.384761	0.179072	0.49592	0.371692	0.406328	0.386689	0.357386	-0.163269	0.391854	0.421831	0.104804	0.0235565	0.259026	-0.00641822	0.0215796	0.441303	0.418576	-0.473732	-0.224128	-0.500698
L1PA8_dup6038	0.0309203	0.395671	0.00361924	0.362089	0.403446	0.0411401	0.420029	0.483892	0.335488	0.324472	0.590131	0.227798	0.379893	0.313252	0.180657	0.00560419	0.485557	0.588084	0.646049	0.101952	0.59456	0.447111		AluJb_dup55222	0.39554	0.330899	0.0765472	0.577198	0.328683	0.394938	0.368517	0.616832	0.324345	0.338182	0.617949	0.389879	-0.320973	0.479835	0.526405	0.156109	0.0255324	0.361412	0.20718	-0.0767549	0.465564	0.498518	-0.350499	-0.240442	-0.563396
Charlie15a_dup624	0.0394471	-0.452144	0.0158045	-0.363171	-0.415536	0.0244061	-0.561058	-0.525158	-0.304892	-0.289105	-0.569354	-0.104805	-0.307537	-0.362863	-0.102934	0.0663905	-0.460266	-0.58992	-0.562466	-0.0858253	-0.517059	-0.447152		AluSx3_dup5598	0.219679	0.178082	0.0780433	0.362895	0.228223	0.261533	0.29252	0.437354	0.233704	0.186252	0.541015	0.232452	-0.170853	0.339398	0.336268	-0.00135473	-0.0403531	0.331033	0.149673	0.0174396	0.271245	0.358921	-0.124957	-0.241242	-0.384623
MIR3_dup61133	0.0786851	0.476476	0.0167255	0.49278	0.517994	-0.00917035	0.611117	0.705152	0.439353	0.406399	0.784453	0.234022	0.477406	0.411726	0.228516	-0.0433327	0.586247	0.72769	0.717528	0.201837	0.748119	0.566589		MER63B_dup2191	0.420125	0.435055	-0.0179811	0.541643	0.313393	0.479591	0.231393	0.637774	0.32433	0.467516	0.555072	0.427887	-0.26531	0.454708	0.523063	0.17475	0.00485839	0.357792	0.114582	-0.15703	0.445045	0.515032	-0.325081	-0.221482	-0.514211
MADE1_dup1833	0.00691442	0.340875	0.0592651	0.378821	0.414187	0.10389	0.452216	0.582244	0.417773	0.322156	0.694998	0.183476	0.376306	0.473683	0.262587	-0.0503326	0.573476	0.597418	0.641953	0.134146	0.587644	0.363775		L2c_dup125183	0.436778	0.4387	0.00294938	0.530446	0.212257	0.425823	0.374168	0.558464	0.236434	0.285399	0.481136	0.39409	-0.158083	0.476649	0.493521	0.0128575	-0.0678032	0.242337	0.133962	-0.177923	0.361746	0.500532	-0.336158	-0.173848	-0.383011
L2c_dup31592	0.00514684	0.507278	0.0296428	0.529042	0.557047	-0.0747	0.52378	0.702451	0.562801	0.481646	0.765312	0.341659	0.509808	0.475207	0.254154	0.0158526	0.58327	0.739575	0.760941	0.237879	0.693919	0.589006		MIR3_dup61133	0.315631	0.4271	-0.0628257	0.702856	0.270887	0.593384	0.224091	0.725572	0.349902	0.469334	0.561398	0.439981	-0.255917	0.494915	0.631409	0.145898	-0.0995338	0.412628	0.0320935	-0.166289	0.548589	0.567336	-0.495104	-0.198416	-0.555812
MIR_dup62437	-0.224263	-0.271974	0.013603	-0.276626	-0.300595	0.0908558	-0.418394	-0.342129	-0.178051	-0.19427	-0.44868	-0.0603367	-0.255272	-0.210913	-0.230293	0.061191	-0.287129	-0.430413	-0.371767	-0.163944	-0.406255	-0.230135		Charlie4a_dup163	0.298178	0.409225	-0.0610951	0.647433	0.402821	0.565851	0.188744	0.670106	0.41705	0.404367	0.594487	0.397773	-0.366321	0.514043	0.567007	0.238128	-0.000151833	0.439492	0.152458	-0.111772	0.489067	0.540523	-0.325548	-0.270663	-0.608897
MIRb_dup154436	0.0727401	0.404918	0.097617	0.429439	0.429695	-0.0713222	0.240721	0.422102	0.40535	0.441089	0.359692	0.443256	0.35265	0.202015	0.305498	0.0100327	0.298042	0.470825	0.392769	0.360739	0.513382	0.482189		MER58A_dup9040	0.241896	0.235957	-0.104851	0.610146	0.326874	0.525656	0.274925	0.552822	0.358324	0.369508	0.502816	0.308856	-0.269015	0.423078	0.418723	0.266153	-0.0863375	0.460113	0.103061	-0.149233	0.481865	0.341073	-0.405531	-0.199957	-0.515585
MIRc_dup6231	0.00170645	0.552583	0.0614371	0.52395	0.581692	-0.0421297	0.533165	0.609005	0.478489	0.488623	0.702076	0.309374	0.561651	0.487932	0.223562	-0.0421297	0.615668	0.718616	0.823215	0.177056	0.660124	0.508132		MLT1F2_dup3322	0.351942	0.488123	-0.0159374	0.598971	0.267697	0.517578	0.175035	0.704092	0.276786	0.431131	0.517175	0.442858	-0.256635	0.489947	0.643284	0.0894883	-0.0832892	0.386966	0.0848559	-0.17324	0.427523	0.553996	-0.332528	-0.148966	-0.513634
AluSx_dup44245	0.104276	0.625999	-0.0252205	0.678963	0.633853	-0.0193989	0.334351	0.59482	0.761662	0.717807	0.46117	0.688307	0.546932	0.290535	0.242918	-0.0462717	0.370292	0.63482	0.516347	0.635279	0.661139	0.762409		L1MB8_dup15376	0.311828	0.307887	0.0259103	0.483022	0.264787	0.354823	0.262568	0.540832	0.233029	0.322073	0.451969	0.287548	-0.195401	0.378408	0.456639	0.153716	-0.0903035	0.200326	0.14245	-0.229381	0.351831	0.327994	-0.33432	-0.157074	-0.314906
L1MC2_dup5892	0.00790214	0.395008	0.0610147	0.397834	0.441056	0.128678	0.42917	0.576128	0.511597	0.356791	0.667188	0.248433	0.388087	0.431669	0.24143	-0.0418214	0.530296	0.67436	0.738334	0.144576	0.613926	0.454781		L1MD2_dup9421	0.33034	0.262242	0.091362	0.406621	0.198702	0.247357	0.31425	0.438692	0.242889	0.199151	0.465306	0.325552	-0.225407	0.388689	0.391621	0.154848	-0.0316297	0.366814	0.195517	-0.0201356	0.314164	0.265068	-0.191779	-0.137651	-0.460692
MER4B_dup1210	0.0566234	0.388337	0.0550531	0.411966	0.470508	-0.0426508	0.504912	0.606649	0.443499	0.350926	0.783006	0.249104	0.432209	0.457446	0.262907	-0.0472846	0.595963	0.709814	0.720378	0.122188	0.646886	0.474879		MIRb_dup133050	0.208379	0.221338	-0.0410928	0.40909	0.208708	0.355731	0.220549	0.395728	0.291577	0.260722	0.333675	0.347524	-0.121541	0.38971	0.373907	0.103363	-0.0709448	0.267328	0.00632307	-0.128702	0.452285	0.361569	-0.296904	-0.230808	-0.320009
MIRb_dup210633	0.141154	0.432657	0.0447565	0.479918	0.496185	-0.0429899	0.48856	0.593161	0.489797	0.422607	0.672184	0.332956	0.456564	0.458332	0.31142	-0.0429899	0.543395	0.717179	0.67203	0.20537	0.664788	0.510896		MER5A1_dup635	0.51245	0.479707	-0.0581441	0.601266	0.239797	0.528836	0.303706	0.644924	0.283338	0.408138	0.466708	0.432735	-0.164013	0.423323	0.553811	0.0641044	0.00417616	0.18459	0.0038582	-0.173555	0.462826	0.584906	-0.440293	-0.237567	-0.420247
MER117_dup437	0.0117697	0.518266	-0.0613433	0.621963	0.517316	-0.00247829	0.29332	0.654462	0.756152	0.607748	0.500975	0.630596	0.426765	0.311896	0.194032	-0.00280533	0.380792	0.659774	0.473289	0.511322	0.637287	0.749738		MIRc_dup58403	0.277544	0.33687	-0.0856827	0.411848	0.104353	0.357431	0.204328	0.471761	0.194571	0.268224	0.324914	0.307316	-0.0957441	0.345846	0.421029	0.0717638	-0.0933779	0.216308	0.00421549	-0.242341	0.370762	0.326133	-0.345406	-0.118926	-0.245224
MER5A1_dup1601	-0.0491198	0.398377	0.0541794	0.324533	0.412331	-0.0458979	0.459486	0.581008	0.333307	0.296642	0.684044	0.138565	0.321004	0.37379	0.205058	-0.0458979	0.498607	0.619594	0.642929	0.0990203	0.621345	0.432502		AluJb_dup114424	0.381153	0.394407	-0.0465702	0.560087	0.282741	0.45626	0.244046	0.6152	0.320155	0.373722	0.618437	0.320677	-0.272325	0.461079	0.528752	0.165632	-0.0366056	0.472696	0.140124	-0.145948	0.409095	0.51024	-0.287991	-0.254855	-0.503176
MIRb_dup78766	-0.218202	-0.318721	0.102064	-0.29347	-0.276337	0.061603	-0.308187	-0.268632	-0.186301	-0.259758	-0.405406	-0.153582	-0.383417	-0.137261	-0.106445	-0.00672637	-0.242774	-0.395082	-0.379156	-0.142035	-0.409048	-0.265281		L2a_dup13718	0.430286	0.376081	-0.0540312	0.580394	0.288592	0.519899	0.264129	0.535704	0.252639	0.377496	0.444432	0.26153	-0.20132	0.329007	0.421539	0.123647	-0.0949309	0.285534	0.0938067	-0.195953	0.449295	0.430069	-0.379734	-0.15137	-0.417637
AluSx4_dup4591	0.0838056	0.382438	0.0456941	0.341352	0.505771	-0.00635956	0.589146	0.690234	0.453783	0.277985	0.807613	0.14282	0.433678	0.638809	0.381317	-0.0226141	0.758466	0.674472	0.667508	0.0296156	0.60019	0.428664		MIRb_dup145475	0.0916922	0.0540217	-0.0188917	0.269041	-0.00448672	0.237346	0.262766	0.180142	0.0848489	0.0641354	0.302845	0.0667576	-0.180482	0.195622	0.0919269	-0.0725082	-0.226855	0.345545	0.0414471	-0.107728	0.254862	0.262553	-0.231462	0.049544	-0.214241
L1MCa_dup1764	0.0966744	0.386113	0.167039	0.436021	0.419867	-0.0483876	0.395767	0.519795	0.362108	0.343721	0.567368	0.235723	0.393894	0.336993	0.24411	-0.0483876	0.465487	0.590481	0.609875	0.154284	0.578272	0.430347		L2c_dup11882	0.187015	0.0708091	-0.122992	0.632369	0.557618	0.540198	0.276865	0.417417	0.601814	0.280786	0.572037	0.203388	-0.267145	0.47058	0.243124	0.406228	0.147704	0.377594	0.153571	0.0357795	0.580732	0.359059	-0.49403	-0.326794	-0.685693
L2a_dup113718	-0.039895	0.38038	0.00556022	0.394704	0.425993	0.040507	0.479044	0.609775	0.496617	0.365387	0.740443	0.232192	0.428941	0.500002	0.229119	-0.0446209	0.618238	0.686168	0.779008	0.0643706	0.552268	0.442753		AluJo_dup16900	0.205789	0.305138	0.00614588	0.499484	0.211018	0.414043	0.198593	0.491182	0.353582	0.305744	0.381217	0.28486	-0.162476	0.419749	0.409919	0.189312	-0.0900967	0.284514	0.0664602	-0.0664142	0.395542	0.361607	-0.262078	-0.14327	-0.446446
AluSg4_dup1579	0.0509967	0.483119	0.0249015	0.513011	0.478149	-0.025701	0.388203	0.583482	0.542457	0.473495	0.656427	0.412285	0.445703	0.364027	0.184651	-0.0320901	0.515031	0.708098	0.706435	0.247742	0.655586	0.615281		CR1_Mam_dup814	0.367297	0.460532	-0.0394029	0.595137	0.290178	0.530692	0.269344	0.663071	0.36026	0.3679	0.53081	0.4965	-0.16503	0.50297	0.578115	0.0898596	-0.0810403	0.397714	0.069923	-0.20169	0.474324	0.507126	-0.273012	-0.262826	-0.47862
LTR54_dup54	0.0380598	0.467903	0.0315053	0.488287	0.530617	-0.015327	0.489303	0.630778	0.502122	0.433848	0.67742	0.346505	0.503634	0.515768	0.304606	-0.0699743	0.6221	0.629575	0.627984	0.203105	0.627155	0.53744		MER117_dup1270	0.345464	0.325477	-0.00448716	0.59418	0.386901	0.475454	0.318751	0.581012	0.390948	0.329125	0.629763	0.339722	-0.287226	0.483097	0.476428	0.172276	0.0501678	0.37655	0.27136	-0.055791	0.432225	0.488847	-0.306474	-0.242042	-0.605299
MIR3_dup86901	-0.0777726	-0.433836	-0.0166817	-0.487244	-0.400503	0.0787175	-0.342796	-0.417364	-0.456715	-0.409926	-0.526009	-0.384677	-0.422972	-0.231244	-0.163905	0.0170029	-0.348329	-0.57085	-0.570683	-0.245907	-0.540949	-0.469484		L2b_dup17272	0.362106	0.286601	0.0511279	0.494395	0.429702	0.403131	0.259819	0.537851	0.40245	0.390872	0.493939	0.37018	-0.218648	0.399	0.447841	0.168241	0.199627	0.310067	0.0350715	-0.061692	0.480623	0.533642	-0.382016	-0.28338	-0.568784
MIR3_dup84565	-0.0444758	0.448831	0.0431827	0.403952	0.473408	0.0548086	0.509993	0.62844	0.504496	0.388069	0.689386	0.220656	0.429579	0.491594	0.156635	-0.0530993	0.594422	0.681393	0.70119	0.138356	0.58287	0.490521		L2b_dup84087	0.312986	0.333087	0.0669052	0.486246	0.275774	0.410307	0.254348	0.535895	0.296398	0.326855	0.469556	0.39979	-0.233954	0.477168	0.481752	-0.0184661	0.0203994	0.221077	0.086378	-0.11477	0.385596	0.525937	-0.38967	-0.267302	-0.38433
AluJb_dup91529	0.0203889	0.502025	-0.0390724	0.458278	0.48827	-0.0454339	0.435934	0.520784	0.410431	0.432957	0.60063	0.306249	0.488624	0.348698	0.180515	-0.0454339	0.429699	0.609604	0.727925	0.218586	0.596296	0.499593		L2c_dup1203	0.167884	0.138382	-0.198821	0.581195	0.303797	0.535867	0.214376	0.37916	0.330165	0.368219	0.354698	0.203984	-0.133686	0.254082	0.263303	0.298977	-0.11783	0.383136	0.0158409	-0.0931296	0.521855	0.273656	-0.459802	-0.190803	-0.443898
L1MC4a_dup23116	0.0535691	0.459184	0.035475	0.466762	0.514759	-0.0247125	0.558197	0.672499	0.443317	0.369336	0.687674	0.270146	0.411189	0.394201	0.283143	-0.0649917	0.530051	0.656474	0.615225	0.214535	0.671855	0.542313		MIRb_dup188526	0.274024	0.26865	0.0470574	0.406412	0.283542	0.309298	0.187658	0.459963	0.351847	0.237118	0.453487	0.283827	-0.236151	0.410666	0.377697	0.132348	0.0230218	0.236407	0.0867722	-0.0336937	0.310599	0.326512	-0.36442	-0.131506	-0.446575
AluSg_dup26081	-0.0519188	0.354287	0.0442286	0.29222	0.435717	-0.0368667	0.505156	0.648877	0.363999	0.225907	0.796669	0.0812951	0.361524	0.470619	0.161462	-0.0905631	0.614787	0.653617	0.752938	-0.0199351	0.591816	0.408837		MIRb_dup148693	0.23347	0.340092	-0.0456071	0.563967	0.210844	0.478734	0.238992	0.625381	0.311909	0.322446	0.501823	0.421981	-0.244609	0.49377	0.57275	0.0759899	-0.104683	0.462374	0.0645205	-0.13062	0.471207	0.47898	-0.287167	-0.207621	-0.492562
MER92C_dup168	0.0363436	0.426348	0.123821	0.469182	0.50545	-0.0597337	0.539561	0.66235	0.491482	0.392382	0.790728	0.219205	0.492234	0.573347	0.319243	0.0303971	0.676786	0.727714	0.769746	0.0891526	0.642131	0.432386		L2c_dup137920	0.390689	0.426446	0.0159269	0.561406	0.249741	0.479014	0.320597	0.668025	0.318004	0.326392	0.486849	0.478517	-0.198147	0.487341	0.598716	-0.0204102	-0.0265668	0.217224	0.0505378	-0.180177	0.441659	0.590706	-0.358518	-0.241537	-0.415007
L3b_dup5734	0.0145001	0.458853	-0.0124088	0.472488	0.494362	0.0737348	0.473437	0.646656	0.522868	0.441203	0.682254	0.308015	0.455944	0.487994	0.250472	-0.0494737	0.525701	0.65008	0.689361	0.252304	0.651265	0.505331		L1MEf_dup11815	0.359131	0.386968	-0.0772593	0.548033	0.185127	0.468421	0.256578	0.582725	0.194431	0.34798	0.465852	0.301521	-0.25432	0.330318	0.479105	0.122778	-0.145207	0.336641	0.0119695	-0.249412	0.430677	0.450629	-0.323909	-0.141044	-0.358357
MER90a_dup14	-0.0910694	-0.136879	-0.049606	-0.203948	-0.203727	0.0162847	-0.322906	-0.343328	-0.142382	-0.108663	-0.491386	-0.0429725	-0.328236	-0.312178	-0.22549	-0.00492839	-0.387128	-0.384199	-0.399019	0.0505825	-0.356897	-0.108102		THE1B_dup16388	0.382712	0.398805	-0.096567	0.628706	0.371108	0.501268	0.26565	0.603757	0.377199	0.374988	0.606178	0.327496	-0.292038	0.456894	0.4989	0.222225	0.052961	0.281278	0.172815	-0.0521324	0.410213	0.507061	-0.368803	-0.301027	-0.537824
AluSp_dup11926	0.0685096	0.423672	0.0901527	0.465453	0.49651	-0.0554289	0.487914	0.651685	0.535014	0.424542	0.716483	0.275766	0.411315	0.527166	0.272746	-0.0554289	0.603565	0.71207	0.741395	0.180208	0.658024	0.49112		FLAM_C_dup18601	0.383156	0.383697	-0.0591271	0.614714	0.412087	0.489117	0.211977	0.614866	0.383522	0.334292	0.591968	0.334545	-0.261229	0.437158	0.47076	0.2238	0.0955962	0.161118	0.145838	-0.064948	0.437091	0.494329	-0.454648	-0.232033	-0.543783
MER31A_dup1018	0.0364029	0.523984	-0.0118529	0.553666	0.558295	-0.0292527	0.512386	0.641636	0.576404	0.506772	0.715369	0.370853	0.520454	0.463619	0.24772	-0.071799	0.56491	0.737488	0.743588	0.255889	0.712458	0.602486		AluSx1_dup93103	0.352619	0.370746	0.00979005	0.670146	0.396463	0.533213	0.256401	0.676813	0.426	0.444974	0.566254	0.415968	-0.274025	0.485111	0.515167	0.26053	-0.00334368	0.324279	0.0446976	-0.186798	0.57171	0.49338	-0.530469	-0.172598	-0.59065
MIRb_dup103446	0.116496	0.233603	0.144608	0.258789	0.27655	-0.0551361	0.252543	0.381696	0.225995	0.192274	0.420982	0.112101	0.240718	0.239195	0.203272	-0.0551361	0.299037	0.385973	0.375197	0.130039	0.373752	0.258282		MIR3_dup84420	0.338968	0.296587	-0.019491	0.54878	0.221294	0.408938	0.305334	0.518252	0.286523	0.269576	0.52448	0.329236	-0.256901	0.389309	0.414732	0.160108	-0.0951381	0.263643	0.0901874	-0.0835591	0.387932	0.435894	-0.405064	-0.160626	-0.432191
AluSz_dup78558	-0.018552	0.398445	0.0534374	0.466601	0.489235	-0.0172197	0.441407	0.672954	0.574832	0.405508	0.70721	0.318774	0.425483	0.476266	0.209675	-0.060248	0.567857	0.653716	0.672769	0.22239	0.599148	0.532038		AluSq2_dup42826	0.414005	0.429369	-0.0262022	0.55323	0.222172	0.456985	0.280879	0.622864	0.232752	0.380239	0.536597	0.388783	-0.258254	0.448511	0.557077	0.0860652	-0.0961427	0.441812	0.100346	-0.206737	0.41559	0.547585	-0.249315	-0.225713	-0.431246
MIR_dup64657	0.055025	0.54117	0.0206538	0.509227	0.557063	0.0387621	0.487243	0.649662	0.485332	0.488939	0.56051	0.332784	0.490449	0.309075	0.174961	-0.127264	0.417671	0.588747	0.58433	0.345916	0.644013	0.58947		L3_dup10009	0.460718	0.467889	-0.0489335	0.593054	0.273552	0.48503	0.233345	0.64927	0.298039	0.393184	0.580446	0.33207	-0.232072	0.413666	0.500799	0.11629	-0.0704761	0.262656	0.110489	-0.121632	0.409133	0.511694	-0.392367	-0.193837	-0.46707
L2c_dup132800	0.0381609	0.498829	0.0134395	0.579122	0.565116	-0.0780737	0.510839	0.668029	0.620765	0.510107	0.707794	0.414734	0.571029	0.57075	0.335732	-0.0335286	0.672747	0.730031	0.69658	0.23723	0.660808	0.546503		L2c_dup126877	0.431402	0.480021	-0.0340493	0.605726	0.230196	0.551645	0.233711	0.641248	0.281146	0.439506	0.499343	0.319849	-0.264568	0.433088	0.510324	0.12803	-0.120781	0.362958	0.0289419	-0.281177	0.546101	0.493203	-0.460208	-0.119475	-0.454388
LTR9_dup250	0.266279	0.251804	0.0340178	0.35428	0.256797	-0.0598154	0.27664	0.301925	0.352909	0.256936	0.423967	0.253919	0.382692	0.191777	0.26401	0.0971034	0.309551	0.420959	0.393334	0.144043	0.463988	0.292811		L1MC2_dup5892	0.509989	0.420037	-0.114499	0.581402	0.251002	0.519885	0.300674	0.58804	0.238698	0.37584	0.538893	0.341288	-0.211753	0.37613	0.449123	0.0412842	-0.0655978	0.389953	0.114587	-0.229563	0.470144	0.518959	-0.320468	-0.229655	-0.421324
MIR3_dup65894	-0.206844	-0.249745	-0.0384041	-0.257807	-0.277291	0.0549936	-0.415997	-0.359621	-0.184242	-0.174805	-0.571712	-0.105127	-0.37008	-0.343559	-0.216058	0.048685	-0.461253	-0.500023	-0.485302	0.0392096	-0.525255	-0.227166		L3_dup33038	0.268222	0.324617	0.0274786	0.388446	0.074594	0.236593	0.23681	0.475946	0.129031	0.207845	0.457615	0.299583	-0.197211	0.362841	0.501617	0.0481871	-0.147422	0.480223	0.171474	-0.0118137	0.187492	0.353951	-0.0697131	-0.140182	-0.383116
AluSx4_dup2202	0.0585558	0.549354	0.0176134	0.538517	0.531571	-0.00649304	0.472213	0.618481	0.527595	0.509024	0.667017	0.405969	0.501443	0.4237	0.246593	-0.0130546	0.518905	0.743103	0.735865	0.257645	0.715428	0.61615		LTR81C_dup183	0.397034	0.42252	-0.00446914	0.505373	0.271162	0.392519	0.298558	0.630159	0.265274	0.384517	0.546905	0.363705	-0.237944	0.435956	0.55142	0.0890763	-0.0445283	0.37045	0.181068	-0.128023	0.344581	0.511251	-0.226869	-0.187646	-0.476885
MER54B_dup211	0.0511059	0.541097	0.0091753	0.565424	0.585318	-0.0217278	0.540339	0.732704	0.666524	0.515617	0.804774	0.424204	0.510058	0.480839	0.24977	-0.0692188	0.651161	0.790363	0.788481	0.268745	0.718512	0.702961		L1MC4a_dup23116	0.31745	0.34461	-0.0200907	0.587357	0.305617	0.431651	0.234864	0.597197	0.344529	0.369049	0.528653	0.347744	-0.293159	0.458475	0.49259	0.17822	-0.0620498	0.348459	0.0826205	-0.12114	0.462551	0.5239	-0.366963	-0.241822	-0.477035
AluJb_dup106343	0.0954704	0.382011	0.156432	0.416504	0.524599	-0.0047081	0.524825	0.674093	0.512227	0.320569	0.759191	0.225746	0.501108	0.650314	0.406546	-0.0266659	0.709306	0.676931	0.640944	0.107763	0.588869	0.38429		MIR3_dup77272	0.37562	0.412838	-0.0613516	0.59121	0.281935	0.491183	0.304207	0.642749	0.322344	0.407411	0.524255	0.422157	-0.220923	0.468728	0.540913	0.101217	-0.0487036	0.359382	0.0488312	-0.169614	0.460088	0.545729	-0.393857	-0.223191	-0.479341
MIR_dup64651	-0.0541878	0.578783	0.0609572	0.554397	0.640364	0.0304811	0.480383	0.66801	0.590323	0.576899	0.633929	0.424157	0.61177	0.445372	0.26385	0.000856529	0.527694	0.655294	0.671665	0.351226	0.637598	0.58		AluSz_dup22841	0.395774	0.37217	-0.0963552	0.651902	0.260468	0.570907	0.266079	0.537247	0.316468	0.400123	0.482469	0.302334	-0.192093	0.359227	0.396863	0.126848	-0.0747758	0.176115	-0.0261961	-0.179989	0.52635	0.496928	-0.556113	-0.216324	-0.394824
Tigger4b_dup220	0.0126583	0.423228	0.128525	0.388078	0.434547	-0.0349099	0.398385	0.528901	0.470516	0.373815	0.55777	0.284805	0.394686	0.373682	0.222324	-0.0349099	0.497737	0.634591	0.54745	0.201486	0.646186	0.466334		MIRb_dup208700	0.576987	0.454705	-0.0320951	0.566331	0.216168	0.492519	0.364162	0.56335	0.22633	0.383155	0.496413	0.305766	-0.0944374	0.345785	0.417531	0.0922848	-0.10749	0.204202	0.129862	-0.223919	0.411683	0.401599	-0.394402	-0.140729	-0.372478
AluY_dup39997	0.104586	0.39828	0.0905767	0.356015	0.533726	-0.0270941	0.562924	0.680881	0.45149	0.328618	0.639576	0.174273	0.465765	0.5394	0.335472	-0.0731925	0.606324	0.575912	0.564598	0.205192	0.578494	0.417519		L2a_dup52202	0.24624	0.405614	-0.0777017	0.51195	0.187182	0.470755	0.246126	0.565284	0.279146	0.309341	0.39565	0.425599	-0.22637	0.38138	0.528523	0.0665236	-0.00711449	0.164323	0.000661799	-0.175898	0.368639	0.611362	-0.369813	-0.242499	-0.326811
AluSx_dup7797	0.0819289	0.391836	0.0688785	0.352826	0.439381	0.0280951	0.530253	0.574869	0.412532	0.33001	0.714882	0.158036	0.430365	0.433798	0.246558	0.0430823	0.54101	0.60641	0.683502	0.083089	0.634493	0.45114		MLT1G1_dup2929	0.457916	0.432472	0.0191375	0.581743	0.273465	0.476404	0.317473	0.668047	0.287618	0.441052	0.605749	0.394781	-0.273199	0.466581	0.551388	0.0306161	-0.0302172	0.389218	0.0722399	-0.196581	0.523888	0.59511	-0.414904	-0.240763	-0.489227
FLAM_A_dup3412	0.0557304	0.570166	-0.0380967	0.621657	0.612497	0.00185782	0.321419	0.52709	0.694576	0.652206	0.512337	0.619252	0.583749	0.254147	0.125466	-0.0202194	0.399455	0.606524	0.5746	0.472157	0.593634	0.687797		MER103C_dup5999	0.285135	0.258256	0.0658106	0.480188	0.417375	0.369787	0.324253	0.543547	0.454648	0.289904	0.656845	0.343025	-0.274365	0.555036	0.454381	0.112525	0.086471	0.406517	0.268388	-0.0139286	0.446908	0.487757	-0.221655	-0.31461	-0.599062
L2c_dup137515	-0.0293479	0.341864	0.0247661	0.33135	0.406123	-0.0395568	0.451564	0.50846	0.351645	0.30621	0.609259	0.153713	0.41089	0.469414	0.257442	-0.0395568	0.563492	0.565897	0.625356	0.0332691	0.528463	0.349954		AluJb_dup114567	0.425723	0.412328	-0.090726	0.595812	0.228454	0.508376	0.309846	0.575579	0.250726	0.334791	0.566463	0.317512	-0.255387	0.415554	0.45896	0.140358	-0.0798402	0.277716	0.0719186	-0.237028	0.457181	0.500306	-0.433084	-0.165024	-0.406974
AluSx_dup23269	0.01445	0.142638	0.0779864	0.18122	0.204872	0.0263571	0.344627	0.4599	0.203323	0.127073	0.450885	0.0416876	0.25334	0.212422	0.0480003	-0.045712	0.310858	0.378842	0.41776	0.0170614	0.443261	0.244884		ERV3.16A3_LTR_dup227	0.178212	0.163362	-0.0323242	0.41092	0.172837	0.378462	0.232738	0.375607	0.244108	0.28394	0.374864	0.261152	-0.182066	0.241067	0.260926	0.061769	-0.0465445	0.281898	0.0294011	-0.117082	0.433594	0.425632	-0.34457	-0.165663	-0.341166
CR1_Mam_dup814	-0.000814661	0.536218	-0.00661236	0.50641	0.561795	-0.0479807	0.449254	0.609421	0.563442	0.474246	0.706914	0.39738	0.482057	0.457744	0.248277	0.0139874	0.549414	0.722003	0.735664	0.237781	0.639361	0.573738		L2_dup56022	0.395305	0.419401	-0.0399969	0.639499	0.315825	0.513396	0.294942	0.663841	0.342152	0.460276	0.509713	0.43492	-0.22736	0.49155	0.544314	0.134676	-0.0409342	0.201421	0.0219842	-0.111457	0.482826	0.523195	-0.513944	-0.179431	-0.5088
L1MC4a_dup24109	0.0867684	0.402617	0.123411	0.464635	0.489548	-0.0542442	0.515535	0.632437	0.450992	0.367168	0.668459	0.256814	0.454141	0.519458	0.304702	-0.0542442	0.663464	0.677323	0.627943	0.1318	0.643295	0.448583		AluSx3_dup15447	0.377046	0.360825	7.64e-05	0.487755	0.315085	0.362533	0.216704	0.591005	0.26121	0.31372	0.494512	0.310522	-0.239931	0.404632	0.482421	0.198165	-0.0396917	0.262946	0.0587166	-0.180608	0.352603	0.448417	-0.33938	-0.174308	-0.393402
L2b_dup41637	-0.0353508	0.251133	0.0944812	0.283936	0.272175	-0.0503682	0.303132	0.36529	0.246565	0.242953	0.445058	0.0925526	0.325954	0.235259	0.0799241	0.0750231	0.320418	0.457098	0.485951	0.0637515	0.436766	0.279312		L4_dup7027	0.321347	0.394106	-0.132396	0.585575	0.250753	0.504952	0.19233	0.613112	0.287584	0.358159	0.499664	0.364873	-0.221967	0.407993	0.509653	0.168619	-0.0506965	0.240307	0.101836	-0.22226	0.44438	0.452158	-0.350769	-0.149208	-0.424733
L2b_dup3829	-0.0761479	-0.259982	-0.0394952	-0.285319	-0.282297	0.0117835	-0.385346	-0.352084	-0.173638	-0.151638	-0.545029	-0.104574	-0.361974	-0.302681	-0.197452	-0.0357013	-0.418718	-0.447376	-0.458011	0.00171878	-0.433844	-0.201659		L3_dup26390	0.271352	0.116133	0.00329577	0.316805	0.106435	0.122262	0.217653	0.228593	0.131016	0.112575	0.22047	0.126396	-0.196124	0.104087	0.108833	0.155722	0.0202431	0.0319942	0.0115322	-0.0081519	0.231586	0.136454	-0.370748	-0.0224735	-0.235501
FLAM_A_dup15463	0.0222282	0.618689	0.0150815	0.689421	0.623809	-0.0439649	0.424855	0.657786	0.716595	0.649006	0.612062	0.601505	0.515178	0.311497	0.205001	-0.0282457	0.447076	0.735181	0.641363	0.492353	0.707329	0.809506		AluJo_dup36506	0.400767	0.402851	-0.0409818	0.670463	0.284858	0.521547	0.325574	0.655349	0.325687	0.335729	0.549642	0.486016	-0.265407	0.487205	0.557252	0.0760868	-0.0232506	0.253848	0.113261	-0.139945	0.416668	0.661343	-0.47849	-0.221237	-0.484881
MIRb_dup208609	0.00478085	0.436038	0.11494	0.358583	0.555656	0.0350124	0.648682	0.677635	0.404934	0.278555	0.819628	0.111593	0.418002	0.638238	0.440121	-0.0330256	0.725111	0.666187	0.702235	0.0858045	0.56904	0.362824		L2c_dup96264	0.489548	0.374619	0.015184	0.628041	0.349524	0.444988	0.391058	0.624964	0.340361	0.379129	0.630808	0.352042	-0.218964	0.449423	0.480578	0.205104	-0.00816833	0.280119	0.177245	-0.173598	0.497431	0.523112	-0.447943	-0.22022	-0.514681
MIRc_dup32313	0.0515563	0.291109	0.0956916	0.411506	0.338759	-0.0892843	0.329553	0.550648	0.453355	0.308436	0.608541	0.296974	0.305949	0.303513	0.222853	-0.0256878	0.414545	0.597031	0.547234	0.201439	0.533262	0.491574		FLAM_A_dup15463	0.350539	0.373961	0.0608295	0.450484	0.190089	0.291814	0.289644	0.548421	0.214704	0.276771	0.562098	0.313655	-0.272944	0.410919	0.52292	0.0691887	-0.0924302	0.479383	0.184905	-0.0296685	0.27647	0.463912	-0.144127	-0.142298	-0.495852
MLT1J_dup4082	0.0532156	0.512175	0.0540264	0.531985	0.497875	-0.0428782	0.483473	0.529868	0.464471	0.490777	0.640377	0.406589	0.517794	0.299797	0.135513	-0.00109468	0.525963	0.645514	0.598904	0.251216	0.659228	0.571079		MIR3_dup75495	0.321307	0.293144	-0.00596308	0.53641	0.307279	0.442887	0.412355	0.535728	0.36016	0.317937	0.48658	0.45325	-0.14798	0.424662	0.464789	0.0696014	0.010907	0.320491	0.0670023	0.00921502	0.458972	0.458663	-0.34196	-0.270337	-0.536416
AluJo_dup36506	-0.0612969	0.453348	-0.0277059	0.394157	0.510547	0.0110711	0.552081	0.643327	0.428776	0.335971	0.735459	0.162854	0.449631	0.547671	0.220537	-0.0605774	0.665854	0.678623	0.73224	0.0871749	0.628279	0.445		MER45A_dup1516	0.369161	0.349678	0.0207051	0.612893	0.41797	0.485064	0.299201	0.596296	0.437603	0.378448	0.582818	0.389197	-0.265408	0.485706	0.491193	0.121728	0.114345	0.264057	0.13503	-0.0256934	0.476915	0.558096	-0.504267	-0.215616	-0.629662
MLT1A0_dup14334	0.0939497	0.170651	0.100328	0.194493	0.34112	0.0481445	0.388399	0.435658	0.328799	0.139842	0.610786	0.0816654	0.325537	0.483556	0.23333	0.00230862	0.586876	0.486904	0.51449	-0.0577037	0.355323	0.208982		MLT1C_dup19350	0.391466	0.392964	-0.03564	0.67302	0.31384	0.552121	0.350162	0.660288	0.419286	0.477013	0.568531	0.444925	-0.234052	0.50428	0.547567	0.154483	-0.0305438	0.309605	0.0442489	-0.0406101	0.587489	0.498154	-0.518586	-0.266976	-0.595646
MIRb_dup222713	0.00475808	0.30981	0.0910865	0.272244	0.36409	-0.0627176	0.473732	0.560603	0.278493	0.178935	0.663161	0.0745654	0.329059	0.550225	0.307407	-0.00163802	0.604388	0.569656	0.625559	-0.00992585	0.48965	0.297343		MLT1B_dup17720	0.379249	0.405607	0.0119028	0.619183	0.407476	0.509252	0.245823	0.661218	0.397757	0.37613	0.672367	0.369255	-0.268886	0.521743	0.56004	0.264461	0.0450633	0.438092	0.191583	-0.130324	0.475899	0.548817	-0.319607	-0.236182	-0.633744
L1MC4_dup5235	0.00778537	0.406239	0.0501405	0.450572	0.473541	0.0121958	0.533595	0.667989	0.411326	0.356045	0.718374	0.228493	0.403651	0.41501	0.247682	-0.0103229	0.535493	0.63935	0.656054	0.202671	0.683124	0.473208		L2a_dup64686	0.118922	0.199225	-0.0383541	0.277254	0.138068	0.188882	0.0255028	0.263419	0.228988	0.139776	0.244617	0.18689	-0.154103	0.230187	0.252244	0.144296	-0.0115496	0.178191	0.15523	0.0399328	0.144787	0.126326	-0.0816707	-0.18847	-0.245033
L1ME1_dup27776	-0.005087	0.310661	0.0413328	0.387029	0.406151	-0.00684239	0.512597	0.641353	0.372355	0.2855	0.729352	0.132826	0.371946	0.438895	0.192974	-0.0653857	0.532144	0.639961	0.662177	0.105796	0.599046	0.421667		L2b_dup41637	0.214027	0.340894	-0.026455	0.442331	0.191613	0.440367	0.116783	0.527443	0.196377	0.468502	0.301268	0.296498	-0.239984	0.320151	0.469474	0.0251868	-0.0825421	0.188797	-0.00718743	-0.13861	0.326076	0.42181	-0.318164	-0.0791023	-0.340413
L1PA7_dup5925	0.129346	0.452037	0.145315	0.529696	0.474706	-0.0775176	0.455298	0.608771	0.418336	0.460138	0.596146	0.383556	0.473378	0.293105	0.193092	-0.0775176	0.450752	0.626659	0.639796	0.306407	0.709075	0.573005		MSTA_dup14651	0.386973	0.427692	-0.115771	0.64829	0.289222	0.583318	0.339191	0.634088	0.347411	0.403646	0.579963	0.307865	-0.270775	0.448877	0.505645	0.151589	-0.0982714	0.360885	0.0578054	-0.260387	0.508565	0.580035	-0.460521	-0.24885	-0.439366
AluSx_dup140816	0.143802	0.380887	0.154029	0.418719	0.451504	-0.0648098	0.457318	0.496755	0.365189	0.349744	0.579831	0.197784	0.448762	0.423903	0.288368	-0.00533277	0.492071	0.572202	0.606445	0.169176	0.564919	0.347762		MIR_dup121596	0.252984	0.200635	-0.0208733	0.495163	0.2276	0.331969	0.36634	0.431353	0.318439	0.178736	0.432404	0.212014	-0.250204	0.349898	0.305556	0.210623	-0.102305	0.252322	0.02793	-0.0976073	0.363748	0.33409	-0.362346	-0.155614	-0.370751
AluSx3_dup17716	-0.0386604	0.356197	0.0584375	0.341999	0.465216	-0.040589	0.508043	0.641468	0.401957	0.296091	0.650832	0.166278	0.394147	0.610678	0.294181	-0.0773185	0.666585	0.595295	0.553205	0.0804849	0.553156	0.382263		THE1B_dup16389	0.339633	0.364643	-0.0943939	0.594569	0.425994	0.509731	0.199615	0.559183	0.406399	0.345128	0.541455	0.325987	-0.289061	0.451198	0.441348	0.201579	0.127957	0.22508	0.157478	-0.0115593	0.388807	0.448072	-0.403027	-0.274057	-0.558158
Charlie1_dup759	0.0998852	0.257237	0.164588	0.211339	0.481886	-0.0503429	0.525502	0.555953	0.310306	0.171837	0.621107	0.0109146	0.376192	0.676277	0.455612	0.0121766	0.669739	0.504262	0.504596	0.013529	0.43353	0.1793		AluSz_dup78558	0.428686	0.338603	0.0312963	0.527769	0.265765	0.448458	0.308764	0.543414	0.211166	0.344708	0.584199	0.295417	-0.286564	0.361428	0.413461	0.0782499	-0.104774	0.37121	0.155071	-0.180426	0.417002	0.484787	-0.344592	-0.198043	-0.412919
L1MEc_dup16841	0.0805054	0.684123	0.0189384	0.745677	0.693772	0.0137105	0.444239	0.685991	0.774188	0.737565	0.612599	0.671182	0.580906	0.32764	0.278874	-0.0268463	0.442378	0.750571	0.645898	0.611283	0.746535	0.792084		L2c_dup102178	0.40407	0.371621	-0.0191791	0.557611	0.332143	0.384631	0.288938	0.539317	0.34562	0.293211	0.428382	0.354792	-0.119113	0.413205	0.431798	0.201645	-0.0279416	0.160404	0.054953	-0.139175	0.383732	0.433728	-0.455992	-0.0985886	-0.451615
L2b_dup94598	0.00369152	0.542654	-0.000679302	0.551823	0.546745	-0.00650876	0.458763	0.594288	0.546454	0.526022	0.672745	0.408942	0.448602	0.352081	0.196597	-0.0132545	0.493171	0.689858	0.734043	0.302741	0.674138	0.627941		MIR_dup11153	0.368514	0.407693	0.0249997	0.541595	0.234363	0.427779	0.278968	0.620352	0.248265	0.356679	0.596699	0.347751	-0.254472	0.449427	0.554626	0.120841	-0.0955714	0.484319	0.184697	-0.150226	0.377965	0.5258	-0.240478	-0.204303	-0.485997
AluSx1_dup68438	-0.0570439	0.482298	-0.00718353	0.446045	0.538596	0.0311971	0.494602	0.635855	0.499983	0.416036	0.702701	0.256054	0.488452	0.538201	0.261276	-0.0102228	0.61699	0.672192	0.70679	0.176049	0.610194	0.452569		L2a_dup113718	0.506464	0.396273	-0.0812455	0.616556	0.236931	0.520361	0.39673	0.616869	0.279653	0.343193	0.553546	0.356258	-0.179668	0.393404	0.477157	0.145653	-0.0816883	0.334757	0.0758341	-0.286782	0.478607	0.485951	-0.370401	-0.19707	-0.414507
MLT1A0_dup20360	0.00249401	0.253916	0.0642238	0.382926	0.32242	-0.0237194	0.151268	0.289132	0.344836	0.315333	0.303839	0.309731	0.454346	0.143673	0.0757477	0.0485163	0.213045	0.321212	0.363446	0.232673	0.348578	0.289994		MIRb_dup185253	0.306265	0.36296	-0.0520583	0.393626	0.0912644	0.352222	0.174292	0.535424	0.11843	0.301902	0.48481	0.284129	-0.244019	0.350026	0.455666	0.0100809	-0.184954	0.313301	0.195539	-0.229701	0.290719	0.432604	-0.145755	-0.176334	-0.229884
AluSq2_dup14763	0.0505504	0.385105	0.0652907	0.448951	0.552182	-0.0354696	0.549499	0.745903	0.570028	0.355317	0.734218	0.296306	0.392228	0.580478	0.363673	-0.0610651	0.682136	0.670306	0.575934	0.247706	0.608129	0.552592		MIR3_dup89881	0.193858	0.366471	-0.0278283	0.339768	0.15015	0.34232	0.061245	0.430261	0.165508	0.33518	0.322163	0.236434	-0.194022	0.314052	0.406481	0.0946687	-0.0971792	0.253946	0.0474551	-0.132291	0.229203	0.304233	-0.19467	-0.0926777	-0.282435
AluSz_dup61371	0.0564533	0.292021	0.152931	0.40564	0.446458	-0.0362341	0.432805	0.599138	0.490634	0.302514	0.673294	0.282235	0.335555	0.498805	0.312247	0.00210138	0.576758	0.626065	0.550139	0.151373	0.499102	0.434796		AluSz_dup61371	0.259121	0.174351	-0.0904843	0.626708	0.336552	0.509839	0.26947	0.538028	0.359332	0.372672	0.433427	0.326987	-0.195681	0.426486	0.402391	0.281817	-0.153101	0.490009	0.0161598	-0.215101	0.542017	0.355602	-0.420132	-0.126929	-0.508189
FLAM_A_dup484	-0.109597	-0.309216	-0.0220966	-0.344385	-0.317245	0.000911797	-0.341481	-0.378202	-0.314426	-0.282606	-0.550199	-0.242155	-0.38509	-0.378325	-0.22696	-0.063603	-0.446953	-0.494458	-0.518394	-0.107294	-0.46551	-0.310871		L1MC5_dup7149	0.344	0.375832	-0.122686	0.625143	0.288091	0.519501	0.24366	0.556246	0.295378	0.401114	0.44039	0.29304	-0.188769	0.33458	0.433621	0.267213	-0.0966309	0.197907	0.104728	-0.184208	0.440563	0.346553	-0.446821	-0.189539	-0.3928
L2b_dup84270	0.0891952	0.343133	0.094948	0.357552	0.396784	-0.0536935	0.521596	0.600555	0.391277	0.267079	0.727981	0.119604	0.336636	0.587701	0.31385	-0.0536935	0.699834	0.626862	0.70289	0.0241368	0.582205	0.37573		MER4B_dup1210	0.301068	0.449342	-0.0692781	0.654743	0.273664	0.578369	0.221635	0.716053	0.362523	0.498281	0.497341	0.453443	-0.214598	0.449704	0.607978	0.176448	-0.125223	0.403395	0.00340705	-0.210968	0.506521	0.574578	-0.448254	-0.184279	-0.510464
LTR88a_dup56	0.0686147	0.430884	0.0584077	0.475487	0.451981	-0.0488216	0.475717	0.596458	0.448253	0.397313	0.682907	0.241435	0.471971	0.44495	0.234295	-0.0488216	0.551007	0.682785	0.764257	0.121585	0.648384	0.451948		MER113_dup3789	0.366496	0.489343	-0.0904872	0.660298	0.318191	0.633261	0.18913	0.732581	0.343728	0.515089	0.525639	0.453897	-0.265404	0.538862	0.627465	0.0818171	-0.0618714	0.3418	0.0295018	-0.225767	0.522232	0.610934	-0.435271	-0.226581	-0.501599
AluJo_dup57632	0.0220587	0.305265	0.0951276	0.349628	0.438546	-0.023901	0.464611	0.671731	0.460082	0.255391	0.726453	0.176166	0.320575	0.539096	0.31546	0.0154365	0.625395	0.634406	0.612348	0.108594	0.546371	0.405662		L1MC_dup5456	0.465668	0.504261	-0.129018	0.602517	0.208176	0.539453	0.295623	0.67887	0.217016	0.41849	0.532973	0.386302	-0.219005	0.400889	0.56344	0.0708526	-0.14724	0.36487	0.0711986	-0.248916	0.386476	0.52423	-0.313885	-0.172328	-0.402205
L1MC4a_dup25203	-0.0236163	0.472666	0.00933146	0.493192	0.555022	-0.0291535	0.571256	0.691333	0.552178	0.408496	0.778071	0.239357	0.490796	0.607163	0.28099	-0.0099976	0.702886	0.722687	0.768664	0.133043	0.633045	0.491298		L2b_dup8085	0.203931	0.23581	0.0709186	0.273117	0.230521	0.214353	0.184668	0.409592	0.323621	0.188562	0.448218	0.245082	-0.177991	0.364303	0.368077	0.0517208	0.0573594	0.338218	0.179833	0.0783411	0.225138	0.358008	-0.0184207	-0.244648	-0.432696
AluJr_dup60909	-0.126521	-0.273971	0.0407433	-0.22089	-0.263779	-0.0365649	-0.250532	-0.328008	-0.342626	-0.260309	-0.502668	-0.242674	-0.330971	-0.271638	-0.108508	0.0272957	-0.395377	-0.472679	-0.47027	-0.0364854	-0.464744	-0.370572		MER104_dup163	0.00323754	-0.0453006	-0.0611419	0.143995	0.12789	0.142225	0.149852	0.0455409	0.116326	0.126028	0.121498	0.00128414	-0.0263336	0.0811737	-0.0190119	0.0620683	-0.0339683	0.063867	-0.0130745	0.00768123	0.149292	0.065378	-0.130575	-0.0652673	-0.119676
MamRep4096_dup1025	-0.0709897	-0.334629	-0.165524	-0.440938	-0.437794	-0.0584589	-0.475292	-0.547002	-0.420812	-0.328928	-0.568355	-0.290751	-0.444475	-0.503701	-0.406199	0.0111646	-0.525508	-0.54523	-0.501893	-0.195178	-0.514205	-0.358781		L1MD2_dup8150	0.39778	0.415411	0.047797	0.529187	0.277509	0.392296	0.272341	0.633435	0.248478	0.326056	0.587804	0.36526	-0.22772	0.453856	0.56109	0.135943	-0.0899878	0.479844	0.19795	-0.146081	0.392159	0.522883	-0.211187	-0.161491	-0.522009
MIRb_dup208506	-0.00205299	0.451827	0.0506302	0.504454	0.525076	0.0248032	0.48058	0.627256	0.569915	0.464989	0.715967	0.39469	0.42154	0.476959	0.300518	-0.0140421	0.582762	0.723377	0.650416	0.244635	0.626887	0.576961		L1ME5_dup1005	0.255127	0.355306	-0.000699972	0.516444	0.274776	0.39645	0.211096	0.547922	0.279174	0.268409	0.523625	0.324778	-0.295069	0.375181	0.444174	0.147762	0.0035707	0.354489	0.0693154	-0.110432	0.353129	0.422516	-0.317601	-0.123026	-0.495115
MLT1K_dup16497	0.0158567	0.549041	0.0119271	0.580796	0.592276	0.049973	0.538804	0.691668	0.655951	0.514464	0.726902	0.415068	0.56726	0.612584	0.312813	-0.0115774	0.689488	0.76348	0.704896	0.27579	0.683697	0.59687		MIR_dup10916	0.494311	0.487102	0.00595264	0.598136	0.333951	0.485959	0.334307	0.680809	0.322383	0.356237	0.55465	0.412929	-0.201372	0.466306	0.57068	0.114228	-0.0919799	0.279483	0.105355	-0.219709	0.404776	0.563022	-0.410145	-0.198847	-0.445675
MLT1L_dup3293	-0.014695	0.524768	0.115863	0.480027	0.552025	-0.0336173	0.517922	0.639613	0.520514	0.452947	0.634443	0.296764	0.463732	0.508294	0.284194	-0.0336173	0.616374	0.647983	0.597942	0.222054	0.635035	0.521691		MIR3_dup48635	0.360236	0.310953	0.0188432	0.432148	0.308703	0.342996	0.323343	0.539635	0.352011	0.246709	0.57817	0.313712	-0.225616	0.431566	0.425158	0.162617	0.0999873	0.31529	0.239607	-0.070045	0.37021	0.409667	-0.183644	-0.325815	-0.464628
MIRb_dup68692	-0.0013149	0.451144	-0.0101709	0.564862	0.478649	0.0206513	0.367437	0.643938	0.652283	0.497696	0.666	0.456082	0.435156	0.352966	0.201959	-0.079754	0.462441	0.711954	0.657077	0.318804	0.613992	0.648539		L4_dup16255	0.253919	0.233558	0.0215016	0.388772	0.324549	0.307166	0.205103	0.44462	0.355159	0.199039	0.487166	0.304482	-0.294463	0.378035	0.379292	0.0853313	0.129743	0.301198	0.186762	0.0749825	0.300924	0.403774	-0.130501	-0.296181	-0.492808
L1M5_dup60400	0.0117307	0.588866	0.0651611	0.549531	0.614886	-0.0513899	0.593822	0.720808	0.516653	0.462236	0.732924	0.341142	0.5043	0.380514	0.294378	-0.0815919	0.537683	0.736147	0.69536	0.273293	0.721852	0.658748		MIR_dup30200	0.308296	0.322922	0.0410666	0.524215	0.285816	0.354518	0.221655	0.588864	0.340734	0.331876	0.445687	0.456086	-0.19512	0.443146	0.505683	0.275909	-0.0548939	0.383958	0.114824	-0.153324	0.439395	0.372119	-0.312334	-0.0680161	-0.54287
MIRb_dup16288	0.0528777	0.639081	0.028428	0.698579	0.629943	-0.0268583	0.462426	0.673681	0.704915	0.65459	0.668037	0.588683	0.546015	0.320977	0.245297	-0.0165258	0.466325	0.776967	0.712489	0.485966	0.765995	0.793056		MIR3_dup67464	0.403021	0.354123	0.0804576	0.369432	0.0565699	0.19912	0.352769	0.497517	0.116204	0.226428	0.407151	0.33257	-0.151858	0.314164	0.48287	-0.125273	-0.129888	0.31265	-0.025157	-0.0638381	0.331681	0.441656	-0.294007	-0.150874	-0.302154
MIR3_dup33508	0.0401254	0.386355	0.0732063	0.381193	0.505424	0.030606	0.669925	0.706636	0.422492	0.278758	0.864983	0.0895963	0.450488	0.606826	0.314413	-0.06654	0.738685	0.709988	0.726729	0.0521788	0.65237	0.416913		MIR3_dup21205	0.139537	0.171297	0.0631784	0.395712	0.494987	0.395577	0.268798	0.378115	0.569541	0.183635	0.533839	0.330585	-0.196146	0.572967	0.322684	0.0327752	0.348024	0.195841	0.292898	0.188858	0.393145	0.474897	-0.323175	-0.359423	-0.653564
MIR3_dup61553	0.0395689	0.388175	0.0269631	0.38117	0.44014	-0.0510538	0.469471	0.581383	0.376616	0.335119	0.685884	0.198955	0.436651	0.519576	0.251202	-0.0510538	0.597367	0.610605	0.718397	0.0826705	0.587696	0.387912		MER58A_dup9548	0.38489	0.417345	-0.0954626	0.658222	0.245047	0.567797	0.188153	0.656076	0.285953	0.463178	0.552204	0.39953	-0.232747	0.43069	0.521593	0.188959	-0.15629	0.406682	0.0292488	-0.223783	0.485831	0.471225	-0.437773	-0.134348	-0.484548
L1PB1_dup4823	-0.213222	-0.334642	0.0499685	-0.3331	-0.361148	0.025871	-0.45203	-0.404995	-0.295612	-0.256817	-0.529755	-0.131217	-0.342615	-0.273472	-0.195754	0.0365924	-0.37245	-0.488462	-0.428799	-0.189755	-0.438592	-0.314543		L2a_dup63272	0.313458	0.272134	-0.0360847	0.430185	0.157556	0.308553	0.356497	0.491307	0.211723	0.221586	0.487415	0.283279	-0.291625	0.358996	0.42558	0.0580054	-0.0377437	0.386422	0.122231	-0.0655845	0.261495	0.398439	-0.124883	-0.154707	-0.41755
L2c_dup38253	-0.0569759	0.267747	0.0477431	0.184705	0.344477	-0.0780213	0.447202	0.480189	0.162094	0.102127	0.672859	-0.0166663	0.339118	0.442881	0.228453	-0.0131326	0.538045	0.48635	0.588711	-0.0872422	0.446331	0.185563		L2b_dup34745	0.373635	0.369241	0.0454423	0.459696	0.237044	0.366088	0.281712	0.589328	0.216162	0.374712	0.527957	0.37255	-0.159132	0.427693	0.517459	0.060624	-0.0973234	0.468913	0.138298	-0.209914	0.387849	0.471121	-0.23312	-0.0979931	-0.46483
MIRb_dup160601	-0.205264	-0.330042	-0.00548812	-0.336159	-0.318886	0.0427778	-0.400483	-0.365276	-0.268917	-0.274521	-0.557382	-0.225779	-0.397945	-0.295251	-0.198722	0.0467192	-0.440124	-0.536993	-0.490827	-0.0543348	-0.567289	-0.3369		AluSz_dup28824	0.228561	-0.00584522	-0.111106	0.367021	-0.120344	0.167805	0.069729	0.138412	-0.0100101	0.201533	0.150586	-0.137891	-0.169228	-0.151631	0.0113389	0.311089	-0.323075	0.237662	-0.229084	0.0153317	0.174152	-0.00851119	-0.413662	0.159807	-0.157297
MIRc_dup96548	0.00824427	0.452957	-0.0108283	0.412982	0.517107	0.0425955	0.334192	0.568401	0.61675	0.454314	0.510661	0.401794	0.346921	0.583092	0.320712	0.0204869	0.551055	0.600552	0.497089	0.310844	0.489067	0.511445		MIRc_dup6281	0.115942	0.14488	0.0610265	0.208772	0.0716155	0.124074	0.137103	0.137829	0.131878	0.0715308	0.272749	0.014028	-0.186118	0.162486	0.105573	0.145152	-0.0320057	0.188941	0.089208	-0.0468006	0.113954	0.0874508	-0.0593903	-0.101163	-0.16763
AluSp_dup39010	0.0663396	0.501698	0.110037	0.517146	0.578015	-0.0101515	0.520485	0.666524	0.551245	0.450814	0.706973	0.358192	0.478551	0.526538	0.356592	-0.0616144	0.590668	0.7641	0.725827	0.262684	0.682311	0.555809		Charlie1_dup1360	0.327357	0.269652	-0.077301	0.493864	0.167073	0.423022	0.174125	0.452259	0.209006	0.362314	0.383704	0.266961	-0.100032	0.307953	0.367092	0.0993519	-0.123605	0.337412	-0.000665805	-0.159233	0.445059	0.409826	-0.33388	-0.0357481	-0.411695
L2c_dup127173	-0.0160311	0.391623	0.0714019	0.32194	0.477921	0.0520614	0.558777	0.603307	0.40233	0.235577	0.718933	0.0972695	0.42739	0.61927	0.338811	0.00997141	0.716196	0.62711	0.644386	-0.00601973	0.551284	0.330321		L1MB7_dup16287	0.219229	0.339572	-0.014609	0.400148	0.301958	0.330833	0.0624602	0.446127	0.294577	0.274557	0.418231	0.288558	-0.227418	0.444916	0.425842	0.185314	0.033852	0.30548	0.198589	-0.0603915	0.281791	0.361465	-0.164178	-0.18386	-0.433168
MLT1F_dup903	0.00999815	0.503133	0.059303	0.51863	0.558537	-0.0340415	0.521111	0.665799	0.576681	0.465917	0.762848	0.343279	0.487385	0.549725	0.26665	0.0273718	0.640345	0.775792	0.80323	0.194971	0.677298	0.541433		AluY_dup111169	0.379255	0.385088	0.00659359	0.598334	0.338957	0.540098	0.311577	0.628764	0.349175	0.349639	0.606843	0.396476	-0.211726	0.464776	0.481781	0.12096	-0.0524373	0.391262	0.160566	-0.194822	0.550421	0.640077	-0.350538	-0.251166	-0.521988
AluY_dup39998	0.116845	0.541079	-0.0154435	0.536435	0.542887	-0.00339744	0.368913	0.53889	0.555823	0.546801	0.409243	0.460335	0.471356	0.193007	0.196017	-0.118022	0.308769	0.517503	0.433704	0.47934	0.591359	0.607867		LTR54_dup54	0.329966	0.320226	-0.0486276	0.570922	0.223103	0.416206	0.205115	0.553042	0.26223	0.37481	0.541573	0.330159	-0.22954	0.385633	0.475528	0.215924	-0.14645	0.359332	0.170791	-0.121988	0.366839	0.493736	-0.361564	-0.131821	-0.451023
HAL1.2a_MD_dup1399	-0.0844608	-0.228306	-0.161147	-0.201606	-0.349059	0.0151116	-0.565517	-0.453966	-0.151467	-0.0933347	-0.575898	0.102255	-0.358662	-0.576692	-0.403184	0.0322131	-0.612396	-0.425919	-0.430032	0.0229337	-0.37829	-0.0316143		MIR_dup93999	0.392108	0.302295	-0.0460444	0.55634	0.345671	0.432311	0.32078	0.545183	0.300897	0.283669	0.564908	0.255165	-0.117453	0.394383	0.418146	0.231992	-0.0509784	0.234566	0.198595	-0.16256	0.420104	0.431063	-0.398837	-0.162825	-0.44945
L1MD2_dup8150	0.102379	0.577379	0.00876614	0.632462	0.555506	0.00959449	0.494787	0.706396	0.627992	0.574244	0.671903	0.500686	0.521722	0.382712	0.24354	-0.0547256	0.514995	0.770877	0.720444	0.394399	0.781286	0.724689		AluJb_dup120944	0.388908	0.459955	-0.0777274	0.59646	0.244523	0.563476	0.248502	0.702468	0.26159	0.402801	0.575614	0.430088	-0.222334	0.456416	0.629672	0.116752	-0.125203	0.455755	0.128958	-0.217073	0.436843	0.631145	-0.254201	-0.207406	-0.48514
MIRb_dup211564	0.154852	0.360056	0.139186	0.507661	0.526683	-0.0343144	0.358167	0.589907	0.595193	0.448139	0.559956	0.424614	0.430779	0.49252	0.439898	0.0085061	0.488375	0.590981	0.447987	0.438206	0.513061	0.455764		MER5A_dup21420	0.397812	0.33378	-0.0533652	0.526234	0.147631	0.410234	0.271397	0.561034	0.155861	0.33586	0.456131	0.327863	-0.225072	0.348377	0.486066	0.0938399	-0.196414	0.413154	0.0373692	-0.154685	0.379558	0.411566	-0.346784	-0.0844984	-0.399812
AluJr_dup50173	0.021439	-0.467224	-0.156038	-0.493568	-0.492159	0.0359387	-0.36976	-0.528272	-0.523545	-0.419162	-0.426189	-0.410955	-0.382942	-0.380721	-0.409219	0.0520691	-0.425983	-0.512746	-0.433726	-0.362848	-0.504145	-0.523064		AluY_dup37248	0.219503	-0.00343495	-0.0468478	0.239652	-0.0689079	0.114617	0.127069	0.147367	-0.0159304	0.0957125	0.270154	-0.107766	-0.222497	-0.089852	0.0242476	0.26905	-0.265831	0.336904	0.022793	0.0236114	0.042232	0.0427765	-0.0862624	0.0081829	-0.137686
MSTA_dup9313	0.163974	0.26555	-0.0268336	0.308564	0.319457	0.0581366	0.197969	0.33005	0.435295	0.295263	0.475892	0.295313	0.347483	0.28202	0.0855615	0.00610706	0.39062	0.465643	0.452155	0.0997943	0.333356	0.362264		Charlie16a_dup1615	0.202265	0.204856	-0.0037648	0.412642	0.124478	0.315725	0.33804	0.441304	0.164565	0.219607	0.439947	0.268373	-0.161809	0.310644	0.314587	-0.0847737	-0.150909	0.250704	0.0973862	-0.179561	0.36819	0.388089	-0.238623	-0.104864	-0.277066
MIR_dup123803	-0.178033	-0.164193	-0.00978097	-0.225944	-0.124928	0.0832892	-0.241992	-0.255163	-0.149706	-0.139268	-0.386228	-0.13733	-0.16488	0.0357239	0.0103819	0.0887947	-0.1247	-0.36219	-0.326377	-0.0851235	-0.415528	-0.269795		MIR3_dup88704	0.268426	0.298654	0.0225063	0.535956	0.277233	0.440536	0.316287	0.614304	0.35265	0.434585	0.435646	0.44005	-0.184921	0.532128	0.562812	0.0738394	-0.0465777	0.219107	0.0341938	-0.125108	0.40691	0.502803	-0.343905	-0.197446	-0.440428
Charlie4a_dup163	0.0561568	0.562848	0.080639	0.595734	0.624487	-0.0184651	0.561747	0.712052	0.586744	0.51485	0.747624	0.441293	0.514363	0.413187	0.360083	-0.0699228	0.554951	0.768719	0.694946	0.370893	0.755723	0.676911		L1M5_dup60400	0.300287	0.413645	-0.0062162	0.609743	0.296038	0.483673	0.257585	0.663016	0.324451	0.392973	0.549827	0.444141	-0.295568	0.503847	0.601097	0.064375	-0.0475694	0.352555	0.08595	-0.0976612	0.418084	0.568289	-0.341176	-0.270344	-0.494779
AluY_dup5685	0.0223193	0.505505	0.0354162	0.519949	0.546023	-0.0353054	0.443048	0.665068	0.59156	0.474803	0.568105	0.413989	0.40393	0.324374	0.26853	-0.075048	0.408208	0.611381	0.519652	0.419614	0.637543	0.620832		MIRb_dup127490	0.376248	0.416579	-0.106452	0.564433	0.284069	0.542131	0.331824	0.657408	0.302346	0.35063	0.560478	0.426241	-0.183406	0.371442	0.548046	0.0523041	-0.0277785	0.387607	0.0727439	-0.195259	0.499702	0.636286	-0.326834	-0.286575	-0.465523
MIR3_dup65042	0.114007	0.203396	0.162509	0.298485	0.383022	-0.0107891	0.360913	0.489142	0.363043	0.212777	0.588844	0.139565	0.399198	0.522284	0.32907	-0.0149427	0.561691	0.504585	0.539395	0.0158712	0.414236	0.212327		MER54B_dup211	0.436686	0.436821	-0.0270118	0.645678	0.289853	0.51791	0.35789	0.719777	0.323512	0.419855	0.617436	0.444878	-0.327441	0.499493	0.606474	0.164669	-0.0729783	0.474592	0.149371	-0.178491	0.479183	0.550304	-0.346499	-0.266122	-0.539299
L2b_dup85520	0.0681336	0.317051	0.0622594	0.255464	0.393621	0.0172528	0.512782	0.559886	0.321163	0.16866	0.736779	0.049003	0.392574	0.579902	0.305276	-0.0662401	0.656526	0.614934	0.684391	-0.0905331	0.478239	0.258783		MIRb_dup210425	0.409937	0.34275	-0.0332045	0.564816	0.243716	0.435397	0.283417	0.549259	0.24735	0.30718	0.557267	0.278023	-0.246894	0.39915	0.395125	0.201646	-0.093179	0.252568	0.147404	-0.240077	0.378339	0.385684	-0.348474	-0.199829	-0.343445
L1MB3_dup11349	-0.0472902	0.257574	0.0886049	0.296035	0.298401	-0.0616002	0.190696	0.508072	0.328766	0.273345	0.412058	0.232141	0.238295	0.290084	0.203704	-0.0329177	0.286456	0.424476	0.416784	0.262856	0.477303	0.353767		MIRb_dup208130	0.312494	0.28061	-0.0436369	0.477681	0.282151	0.363662	0.323861	0.51043	0.325745	0.358991	0.466868	0.338038	-0.189746	0.40968	0.411471	0.0927177	0.0202504	0.280842	0.108149	-0.102547	0.428621	0.415195	-0.262942	-0.241011	-0.435878
L1MB4_dup3061	0.0325504	0.4548	0.104056	0.505453	0.524977	-0.0614163	0.486135	0.661402	0.545309	0.43089	0.692029	0.329694	0.443513	0.569088	0.331624	-0.0614163	0.637862	0.704955	0.653743	0.206427	0.62362	0.522596		MIRb_dup47794	0.260329	0.181813	0.103717	0.319805	-0.00377236	0.171932	0.314986	0.373085	0.0845985	0.208286	0.416618	0.207425	-0.135941	0.239024	0.348821	0.0972446	-0.219435	0.464142	0.113057	-0.0913305	0.197483	0.270452	-0.0761362	-0.0647215	-0.288271
L1MB8_dup15376	0.0158912	0.307687	0.133058	0.310347	0.361423	0.0385405	0.393359	0.521754	0.369225	0.236427	0.583398	0.161727	0.367025	0.480233	0.325965	0.029346	0.522612	0.531963	0.541756	0.00612937	0.475246	0.347941		AluSx_dup72204	0.378447	0.470461	0.0277508	0.57168	0.201371	0.491072	0.325816	0.623957	0.297419	0.361311	0.468744	0.501505	-0.155773	0.486576	0.604461	0.0325567	-0.109104	0.329127	0.0799436	-0.155387	0.389469	0.676416	-0.336317	-0.207016	-0.439679
MLT1D_dup10826	0.00690927	0.410872	0.138112	0.437445	0.535623	-0.0202713	0.5708	0.693183	0.52455	0.36936	0.790719	0.213805	0.440086	0.550877	0.271524	-0.0361286	0.68152	0.736068	0.735074	0.136537	0.658115	0.510243		AluSx_dup23243	0.438641	0.291353	-0.0473817	0.628034	0.319111	0.527943	0.39411	0.590536	0.275098	0.426294	0.605922	0.322811	-0.305156	0.399424	0.438946	0.166978	-0.128397	0.369162	0.126228	-0.155353	0.50018	0.502044	-0.415364	-0.274429	-0.455334
L1ME3B_dup245	0.157122	0.421321	0.0271524	0.406966	0.422001	-0.0303754	0.470631	0.497655	0.281595	0.316007	0.59657	0.224227	0.387785	0.293875	0.227998	-0.0688354	0.430861	0.604514	0.645323	0.132607	0.570035	0.429307		MIRb_dup215243	0.200895	0.0207649	-0.145614	0.577814	0.392378	0.368879	0.313617	0.249801	0.41194	0.131254	0.467926	0.090782	-0.155751	0.316033	0.103545	0.359793	0.0372046	0.228916	0.166915	0.0383371	0.432138	0.245917	-0.502991	-0.126777	-0.529194
LTR16C_dup6580	0.0414982	0.442676	0.0462368	0.436757	0.532771	0.0863883	0.588981	0.695644	0.536484	0.375544	0.813376	0.230409	0.494368	0.715334	0.356425	-0.0264407	0.800145	0.740848	0.771235	0.0897228	0.640117	0.472581		L2c_dup96265	0.430207	0.296404	-0.0207293	0.556009	0.392076	0.395284	0.277099	0.542647	0.363028	0.315306	0.596757	0.306798	-0.247993	0.472854	0.415816	0.254212	0.0502899	0.281034	0.10951	-0.0859987	0.437987	0.436326	-0.467288	-0.261132	-0.49995
MIR_dup10916	-0.0724972	0.416849	0.144778	0.437867	0.483317	-0.0460836	0.534218	0.6463	0.453231	0.355035	0.723925	0.22274	0.456203	0.555438	0.306359	0.00621091	0.629103	0.728455	0.758286	0.0950907	0.624348	0.449949		AluSx1_dup99297	0.403703	0.438316	-0.0435204	0.610639	0.304175	0.522797	0.274563	0.687373	0.331865	0.444043	0.589766	0.411643	-0.233109	0.497172	0.607895	0.12294	-0.0810283	0.38899	0.054438	-0.12583	0.483533	0.578254	-0.460412	-0.23564	-0.525243
MIRb_dup114777	0.00728018	0.377655	0.0532769	0.397306	0.420936	-0.0325794	0.430412	0.549473	0.461585	0.339629	0.669489	0.21205	0.400361	0.424294	0.194109	-0.0325794	0.530585	0.650317	0.764466	0.0790939	0.502541	0.419667		MLT1I_dup4175	0.35144	0.0939112	0.0488698	0.364838	0.254636	0.24243	0.403354	0.348297	0.224067	0.194709	0.425172	0.178523	-0.261439	0.256419	0.224192	0.0391279	-0.0109507	0.17207	0.100257	-0.0519603	0.341196	0.363609	-0.374471	-0.123971	-0.345628
AluSp_dup24002	-0.0678826	-0.424549	0.0801394	-0.476526	-0.412663	0.0383789	-0.332039	-0.403473	-0.449703	-0.441182	-0.418094	-0.348072	-0.283223	-0.25864	-0.239518	0.0269766	-0.336654	-0.479349	-0.345726	-0.416781	-0.472764	-0.457235		MIR_dup21381	0.42034	0.392915	-0.0268177	0.561281	0.248612	0.441665	0.360487	0.611987	0.291367	0.31807	0.537507	0.368744	-0.183024	0.452457	0.495839	0.0801591	-0.0656289	0.267062	0.120141	-0.213718	0.443224	0.514674	-0.388442	-0.184113	-0.415989
Charlie19a_dup1140	-0.0782866	0.378064	-0.0267461	0.326386	0.414484	0.00451326	0.458381	0.522349	0.35423	0.266847	0.686603	0.130229	0.396184	0.461179	0.148816	-0.00180099	0.570479	0.624069	0.769814	0.00635765	0.530385	0.355979		AluJb_dup73765	0.382871	0.374601	-0.0333311	0.590465	0.26881	0.456097	0.361977	0.659806	0.30878	0.374308	0.541545	0.391029	-0.230191	0.456107	0.552174	0.147284	-0.145331	0.364393	0.106432	-0.122707	0.431986	0.497422	-0.443641	-0.150685	-0.501012
Charlie1_dup1360	0.0429268	0.342628	0.0956629	0.357148	0.384435	-0.0527244	0.456148	0.511679	0.291781	0.294707	0.550587	0.109863	0.365486	0.32602	0.1592	-0.0596046	0.417714	0.482549	0.512841	0.138334	0.553699	0.334238		MIRc_dup96548	0.273801	0.210057	-0.00441081	0.406689	0.351902	0.271874	0.330586	0.405148	0.384035	0.258126	0.535617	0.268535	-0.202232	0.42341	0.339703	0.163952	0.0887306	0.303266	0.284887	0.0347999	0.334385	0.377813	-0.226141	-0.283532	-0.493555
MLT1E1A_dup1499	-0.0113526	0.400539	0.108687	0.338189	0.464877	-0.0108965	0.479449	0.605756	0.360498	0.283808	0.64442	0.148896	0.391211	0.542196	0.312267	0.041474	0.594818	0.590237	0.683037	0.0840786	0.590891	0.396721		MIR3_dup84852	0.354707	0.343004	0.0039546	0.432737	0.251259	0.375296	0.228807	0.480704	0.256615	0.284664	0.501819	0.288928	-0.187675	0.405366	0.414176	0.0663668	0.0438672	0.310943	0.149177	-0.142024	0.341891	0.425794	-0.22306	-0.217437	-0.399918
AluJo_dup56964	0.055035	0.549112	0.078503	0.618635	0.586694	0.0411723	0.499759	0.67333	0.617179	0.52893	0.717902	0.474864	0.506445	0.465284	0.35048	-0.0624444	0.557155	0.784881	0.752533	0.339999	0.721893	0.65433		L2c_dup124119	0.289183	0.22735	-0.0044548	0.311054	0.140729	0.176382	0.275727	0.336461	0.192335	0.0685007	0.431174	0.159849	-0.224877	0.295926	0.273765	0.154967	-0.0950155	0.263609	0.23097	-0.0343187	0.137452	0.293881	-0.107599	-0.149462	-0.275718
AluSc_dup30990	-0.00858366	0.544831	0.0518415	0.557644	0.602059	0.00316495	0.547467	0.696547	0.589606	0.50793	0.645321	0.371268	0.527573	0.409156	0.159032	-0.100582	0.559671	0.675291	0.649505	0.292793	0.699491	0.656308		AluSq2_dup16409	0.26688	-0.0231586	-0.0979986	0.324089	-0.119486	0.112591	0.110192	0.130181	-0.0321695	0.155521	0.209276	-0.166724	-0.196703	-0.153669	0.000688315	0.334025	-0.336551	0.326185	-0.150394	0.0401427	0.124355	-0.00190268	-0.27725	0.140672	-0.173579
AluSz_dup3650	-0.0330757	-0.260443	-0.0151042	-0.342457	-0.245299	0.0372774	-0.29997	-0.316939	-0.233903	-0.208935	-0.440427	-0.174134	-0.43635	-0.243151	-0.187636	-0.113533	-0.33371	-0.391178	-0.413869	-0.0827179	-0.404042	-0.23899		Arthur1B_dup1087	0.255899	0.340775	-0.0363519	0.60369	0.245974	0.46203	0.221508	0.578172	0.310487	0.370768	0.464508	0.359623	-0.255338	0.409048	0.497547	0.200208	-0.117142	0.44764	0.091713	-0.165392	0.455747	0.426582	-0.307503	-0.14275	-0.49937
MIR3_dup70183	0.0383151	0.357242	0.0352148	0.350154	0.377372	-0.0440095	0.411512	0.503802	0.349081	0.327959	0.531682	0.204347	0.340562	0.412409	0.292237	-0.0440095	0.47292	0.564017	0.569469	0.131829	0.562929	0.375045		AluSp_dup43928	0.391692	0.347508	0.0669316	0.47022	0.205556	0.323445	0.27168	0.585249	0.180145	0.291362	0.533703	0.368131	-0.217304	0.395956	0.542837	0.0489245	-0.105506	0.477551	0.169124	-0.130701	0.358798	0.499311	-0.183517	-0.086079	-0.490375
L2a_dup23932	-0.0712422	-0.406865	0.020331	-0.322457	-0.392766	0.0345155	-0.504514	-0.543053	-0.383193	-0.276964	-0.693786	-0.176797	-0.358462	-0.382472	-0.145989	0.0256406	-0.552956	-0.638398	-0.621093	-0.039113	-0.590065	-0.465316		MIR3_dup34261	0.212346	0.289339	-0.0401085	0.504743	0.316195	0.453744	0.243603	0.513541	0.385025	0.323678	0.499163	0.31799	-0.100845	0.463369	0.448652	0.149222	0.0229133	0.361232	0.192906	-0.074053	0.391695	0.433367	-0.230818	-0.253719	-0.501751
MIRc_dup74805	-0.207331	-0.343243	0.0158667	-0.37607	-0.317514	0.043287	-0.383688	-0.382495	-0.320143	-0.317107	-0.546935	-0.272694	-0.410277	-0.262245	-0.157544	0.0524978	-0.407778	-0.541438	-0.491377	-0.1165	-0.586876	-0.38362		MIR_dup173214	0.476141	0.395576	0.0245482	0.557224	0.193244	0.430739	0.371224	0.595274	0.242667	0.390118	0.52438	0.341402	-0.237653	0.384009	0.486681	0.187173	-0.119863	0.306205	0.0572567	-0.217649	0.467928	0.498205	-0.35458	-0.18077	-0.402559
AluSx1_dup93103	0.0389761	0.416275	0.086959	0.436658	0.504242	0.00903736	0.663736	0.689806	0.408645	0.33453	0.777683	0.142343	0.436483	0.53318	0.324837	-0.018822	0.669343	0.653032	0.632932	0.127219	0.661264	0.442842		L1PA4_dup2324	0.538166	0.487775	-0.0782994	0.642064	0.336861	0.560225	0.278907	0.657683	0.278801	0.445999	0.603909	0.313513	-0.238218	0.403766	0.501615	0.162606	-0.0617957	0.268451	0.0970605	-0.180125	0.45466	0.536599	-0.49444	-0.206947	-0.474062
L1MA9_dup15898	0.106403	0.519599	0.0426013	0.557743	0.58005	-0.00873379	0.556787	0.731561	0.570404	0.504367	0.722686	0.381668	0.524555	0.449179	0.305233	0.0149014	0.588653	0.705944	0.662201	0.309636	0.747818	0.639073		MLT1D_dup18112	0.360162	0.298852	-0.0235261	0.594981	0.265753	0.448471	0.263814	0.538477	0.266109	0.348629	0.501465	0.352572	-0.240676	0.371042	0.393706	0.125028	-0.0860987	0.206829	0.106824	-0.143215	0.456164	0.487519	-0.461134	-0.187848	-0.400248
L2_dup10423	-0.00214086	0.513002	0.00152031	0.386518	0.485085	0.106972	0.48443	0.538309	0.416276	0.365564	0.649378	0.219112	0.432837	0.45442	0.19815	-0.0588331	0.56014	0.66846	0.73661	0.100637	0.589016	0.440359		MIR_dup127666	0.214212	0.277885	0.136502	0.447819	0.265153	0.279227	0.279725	0.500472	0.363998	0.191675	0.46995	0.367322	-0.218351	0.383671	0.438793	0.0899726	0.0800412	0.192526	0.0503698	0.00241024	0.32831	0.411743	-0.357386	-0.178854	-0.471524
L2c_dup52299	0.0028474	0.482785	0.0841716	0.450567	0.502881	-0.0453955	0.485133	0.642511	0.474634	0.42711	0.725222	0.257892	0.468799	0.451349	0.275691	0.0385919	0.573892	0.708373	0.770154	0.178292	0.721401	0.52093		L2a_dup117693	0.397313	0.453063	-0.0499768	0.60966	0.30373	0.459601	0.31307	0.665483	0.398785	0.341356	0.579947	0.444289	-0.311978	0.560936	0.563594	0.130086	-0.0475107	0.298611	0.0954556	-0.159201	0.402681	0.599185	-0.417927	-0.222995	-0.486724
L2b_dup19097	0.0605462	0.306364	0.249393	0.280808	0.448076	-0.004639	0.454797	0.54709	0.349832	0.215757	0.625684	0.117783	0.308792	0.584331	0.486896	-0.0400274	0.553459	0.538455	0.505063	0.133215	0.42071	0.276874		MER33_dup9402	0.554262	0.497581	-0.0825721	0.601161	0.268845	0.503878	0.260341	0.614925	0.231589	0.323444	0.469775	0.383386	-0.0774365	0.396485	0.514331	0.0900015	-0.0476867	0.160773	0.127464	-0.221847	0.346288	0.525979	-0.372904	-0.134005	-0.390083
MIR_dup147421	-0.162983	-0.242628	0.0182419	-0.200681	-0.21131	-0.00144296	-0.295561	-0.286491	-0.232388	-0.181748	-0.488485	-0.166858	-0.295635	-0.221284	-0.130765	0.0542245	-0.369152	-0.463299	-0.443077	0.0258147	-0.467607	-0.311		AluSq_dup14424	0.237878	0.329346	0.0383029	0.447341	0.270269	0.405715	0.282637	0.584208	0.334442	0.346242	0.470457	0.457197	-0.232161	0.489325	0.556305	0.0177542	0.0065803	0.354051	0.11275	-0.0644183	0.400895	0.445487	-0.218378	-0.301029	-0.457464
MIR3_dup84391	-0.00691086	0.319452	0.127096	0.303745	0.37263	-0.0336007	0.415311	0.45376	0.380278	0.266616	0.532733	0.177526	0.396629	0.422593	0.22995	-0.0336007	0.514782	0.520165	0.531717	0.0582598	0.51637	0.318687		AluJo_dup56970	0.410429	0.438876	-0.0623305	0.642866	0.299353	0.570838	0.217425	0.609001	0.316644	0.515355	0.520176	0.363862	-0.28204	0.433136	0.528156	0.134088	-0.0279891	0.319395	0.055485	-0.172311	0.508104	0.586229	-0.392893	-0.263867	-0.478255
AluSx1_dup99297	0.0447385	0.525656	0.0229561	0.502662	0.604152	0.0262737	0.594224	0.686114	0.561354	0.472362	0.767344	0.310759	0.560949	0.5239	0.258796	-0.0190443	0.620018	0.730157	0.754899	0.217032	0.681641	0.56791		AluSx_dup7710	0.38835	0.411052	0.0141118	0.673059	0.411613	0.531016	0.282756	0.716471	0.42305	0.422802	0.665458	0.430467	-0.319631	0.540691	0.602197	0.242833	-0.00145958	0.489439	0.189174	-0.113718	0.538542	0.555014	-0.404579	-0.230057	-0.682567
L1MD2_dup9421	0.0336577	0.499687	-0.065172	0.529457	0.548315	0.0220162	0.384114	0.564758	0.67759	0.539806	0.527377	0.483333	0.443294	0.427475	0.178166	-0.0780125	0.51758	0.597922	0.508898	0.36584	0.485115	0.64203		LTR16C_dup6580	0.482391	0.392056	-0.0184589	0.683822	0.375303	0.514393	0.354724	0.664147	0.364523	0.441466	0.627818	0.401443	-0.233093	0.488721	0.526509	0.265801	-0.0405085	0.316802	0.131069	-0.171301	0.530061	0.499163	-0.515284	-0.176436	-0.576941
MER3_dup9305	-0.037879	0.360197	0.0380352	0.286903	0.447279	-0.0225509	0.548427	0.647652	0.352194	0.222073	0.711754	0.0687182	0.335948	0.566516	0.28464	-0.0307594	0.659009	0.62742	0.629302	0.0100922	0.581425	0.380734		MER3_dup10151	0.400755	0.372217	-0.0023905	0.542984	0.238759	0.407245	0.280971	0.551452	0.194336	0.306247	0.520924	0.380316	-0.115348	0.422724	0.46295	0.0605803	-0.111876	0.307716	0.129586	-0.185746	0.38	0.475297	-0.414327	-0.0786789	-0.422624
MIRc_dup69280	-0.0210425	0.447875	-0.0389048	0.420316	0.490061	-0.0423982	0.490722	0.579905	0.423254	0.400887	0.680414	0.231155	0.458746	0.485052	0.192731	0.0359624	0.593644	0.62064	0.729683	0.129207	0.599122	0.431821		MIRb_dup21774	0.315411	0.274816	0.0347702	0.456911	0.311758	0.380707	0.258146	0.521545	0.325588	0.316574	0.547396	0.280556	-0.240659	0.403099	0.414361	0.176067	-0.00776636	0.31789	0.141719	-0.0546935	0.449069	0.443074	-0.336265	-0.23709	-0.481143
MIRc_dup91746	-0.176548	-0.320058	0.0695171	-0.329853	-0.27124	0.0980641	-0.338353	-0.279329	-0.16235	-0.293623	-0.350804	-0.137004	-0.313942	-0.045522	-0.0698108	0.0607664	-0.159603	-0.3816	-0.333076	-0.215112	-0.433744	-0.263666		AluSg_dup31293	0.475176	0.40843	-0.0908024	0.583108	0.198674	0.468447	0.38802	0.561614	0.22581	0.30883	0.576521	0.26931	-0.18266	0.399836	0.441616	0.0520712	-0.0744982	0.28206	0.148392	-0.213521	0.436644	0.489287	-0.347042	-0.170396	-0.40212
AluSg_dup31293	0.0170925	0.360001	0.0464175	0.383229	0.417906	0.0933194	0.4193	0.585761	0.467105	0.324759	0.670304	0.217011	0.376493	0.487567	0.185312	0.00128813	0.539949	0.652117	0.744385	0.0880427	0.543187	0.42403		MER20_dup14058	0.304284	0.308907	0.0446203	0.398248	0.231551	0.312006	0.230156	0.498393	0.301472	0.232825	0.564132	0.309361	-0.229807	0.447582	0.439977	0.0467522	0.0406143	0.417403	0.24606	0.0240765	0.300132	0.39413	-0.076622	-0.22863	-0.513552
MIR_dup124880	0.126204	0.276828	0.00898331	0.38434	0.276991	-0.0443701	0.113903	0.272433	0.35565	0.374417	0.29334	0.386909	0.329769	0.0621096	0.11582	0.0285718	0.202006	0.361143	0.299252	0.287923	0.435237	0.384026		AluSz_dup86913	0.517293	0.456578	-0.0318193	0.659343	0.298978	0.487223	0.350169	0.672858	0.306158	0.356907	0.642634	0.399684	-0.240736	0.489386	0.539135	0.185121	-0.0390014	0.318972	0.157657	-0.199457	0.481349	0.532174	-0.485719	-0.196609	-0.511215
AluSx1_dup8133	0.0383821	0.512229	0.047246	0.523995	0.558484	-0.0638994	0.507274	0.687205	0.541878	0.477661	0.608712	0.382905	0.444435	0.401287	0.260635	-0.0397344	0.514768	0.675797	0.562529	0.354742	0.661942	0.619109		AluJr_dup61667	0.417378	0.349027	-0.00103619	0.651477	0.352665	0.439195	0.361658	0.615387	0.405939	0.35526	0.634585	0.373738	-0.255435	0.471131	0.470587	0.279516	-0.0325568	0.262318	0.180456	-0.0789412	0.460453	0.442275	-0.439702	-0.233144	-0.548483
FRAM_dup7889	0.0234997	0.348382	0.022948	0.385187	0.444076	0.00699017	0.540397	0.59886	0.384324	0.274443	0.695055	0.126708	0.327938	0.51952	0.230013	-0.00010749	0.601599	0.618086	0.653274	0.116217	0.561884	0.377593		L1MC4a_dup25203	0.51942	0.40277	-0.0440809	0.645621	0.334078	0.468811	0.365799	0.657103	0.285898	0.361833	0.62335	0.412844	-0.246067	0.471472	0.509836	0.175644	-0.0479434	0.314657	0.125907	-0.170132	0.470797	0.52146	-0.436768	-0.223051	-0.497683
L4_dup7633	-0.0647849	0.47468	0.0341288	0.475505	0.527183	0.122513	0.509934	0.569315	0.451634	0.416235	0.650417	0.262332	0.518572	0.572221	0.265293	-0.0470675	0.60161	0.637259	0.659447	0.172393	0.526797	0.422846		AluSz6_dup35067	0.367769	0.248942	0.0405359	0.472621	0.265031	0.341957	0.430135	0.488203	0.305818	0.271564	0.571873	0.253168	-0.169515	0.390593	0.363124	0.0652009	-0.0438587	0.342457	0.188157	-0.0748014	0.368634	0.436801	-0.262087	-0.151389	-0.482964
AluSq2_dup54011	0.0790207	0.523976	0.136256	0.535279	0.606981	-0.00924656	0.674534	0.751698	0.493754	0.428442	0.779253	0.280632	0.49412	0.528518	0.408711	-0.0255394	0.625888	0.743153	0.707181	0.279184	0.754193	0.549573		MIR3_dup61553	0.434902	0.471883	0.00407779	0.57752	0.235588	0.488053	0.269752	0.626723	0.285925	0.370844	0.538031	0.36563	-0.25762	0.425129	0.525408	0.109461	-0.0393817	0.237124	0.0619602	-0.214904	0.429858	0.532332	-0.390518	-0.145478	-0.440663
MIR_dup30200	0.117507	0.495099	0.0220604	0.541124	0.545331	0.00333584	0.476804	0.523728	0.565492	0.516966	0.598592	0.436093	0.521247	0.377006	0.247463	0.0168453	0.509667	0.626732	0.552438	0.298436	0.55683	0.550638		L2a_dup21141	0.43353	0.409196	0.0312967	0.575305	0.287864	0.422951	0.364668	0.609247	0.308774	0.336929	0.508507	0.454443	-0.113405	0.469031	0.504187	0.135109	-0.0257619	0.220419	0.0703032	-0.191542	0.483497	0.480094	-0.433989	-0.152788	-0.467737
AluJb_dup73765	-0.0270199	0.462997	0.0806284	0.467547	0.52859	0.0358373	0.556723	0.667697	0.529663	0.426677	0.724257	0.262879	0.507251	0.500291	0.25243	-0.0637038	0.628472	0.690864	0.656442	0.176426	0.644661	0.557398		L2b_dup7044	0.401162	0.35109	-0.0778442	0.547065	0.244747	0.386776	0.328653	0.547621	0.285177	0.332676	0.568397	0.276734	-0.246444	0.447597	0.432841	0.101286	-0.0244045	0.208726	0.156327	-0.0985694	0.357637	0.478334	-0.383066	-0.161416	-0.436353
AluSx1_dup94127	-0.0823725	-0.171469	-0.0639559	-0.24527	-0.143098	0.139153	-0.180129	-0.290212	-0.167482	-0.213434	-0.336558	-0.180427	-0.150127	0.0882443	0.0827118	0.0324337	-0.0868613	-0.348263	-0.347536	-0.138944	-0.4168	-0.333889		L4_dup15836	0.06373	0.13209	-0.0375962	0.219765	0.156719	0.141529	0.11069	0.263548	0.224881	0.215891	0.29098	0.207262	-0.149078	0.180365	0.201119	0.061945	0.155901	0.0557492	0.19961	0.0451559	0.172261	0.187651	0.0272162	-0.235765	-0.250154
MER102a_dup1148	0.147478	0.471237	-0.0687036	0.493773	0.492611	0.0458991	0.522886	0.551519	0.459186	0.413347	0.635014	0.28939	0.478287	0.407253	0.229932	-0.0422087	0.547863	0.648246	0.701933	0.183273	0.624054	0.478491		L2b_dup10103	0.360377	0.3087	0.0632644	0.636259	0.405579	0.435212	0.331119	0.623169	0.420046	0.389824	0.608818	0.414076	-0.281085	0.513499	0.516332	0.290695	-0.00396532	0.424999	0.162114	-0.157856	0.543729	0.425334	-0.464533	-0.205012	-0.609148
AluSg_dup10866	-0.0470986	-0.297349	-0.090822	-0.307735	-0.361742	-0.00254203	-0.511258	-0.503625	-0.282138	-0.199046	-0.684736	-0.1	-0.393868	-0.493724	-0.28239	0.00604084	-0.563025	-0.570185	-0.573842	0.00837654	-0.519923	-0.281252		LTR19B_dup257	0.293842	0.306531	-0.000655884	0.648112	0.453437	0.49615	0.345236	0.669578	0.424749	0.360653	0.632569	0.411218	-0.33257	0.518579	0.535497	0.240945	0.0207078	0.401126	0.183525	-0.0950976	0.458194	0.485478	-0.370187	-0.274359	-0.612793
AluY_dup17165	0.0798947	0.418333	0.126819	0.529835	0.474723	-0.0387157	0.267891	0.456036	0.538603	0.521358	0.538033	0.468802	0.497376	0.2363	0.188631	-0.0367178	0.354801	0.582031	0.608149	0.34845	0.550885	0.508081		MLT1B_dup12151	0.164158	0.0432525	0.0803989	0.212157	-0.039455	0.154384	0.327589	0.166937	0.0570327	0.0209552	0.29615	0.116343	-0.141522	0.183361	0.0668189	-0.122856	-0.267083	0.482145	0.0339402	-0.215291	0.243445	0.308823	-0.158922	0.0974913	-0.188985
LTR19B_dup257	0.00592071	0.493685	0.142876	0.578893	0.580022	-0.0664773	0.567476	0.74252	0.626255	0.448182	0.780034	0.421978	0.414269	0.524221	0.395763	-0.0183238	0.654838	0.778186	0.672753	0.291761	0.684367	0.663742		L1P4_dup121	0.434907	0.563159	-0.125611	0.62686	0.233802	0.652868	0.188218	0.668311	0.297961	0.50656	0.466274	0.447424	-0.152179	0.423139	0.59874	0.0546378	-0.0425183	0.235541	0.0276686	-0.234451	0.455788	0.675883	-0.401539	-0.206778	-0.4314
L1MA7_dup6345	-0.0327977	0.479929	0.0871422	0.479814	0.514433	-0.0388542	0.456529	0.572819	0.448549	0.409099	0.60735	0.313292	0.41846	0.52217	0.337433	-0.0142398	0.57758	0.642141	0.657138	0.193549	0.579517	0.472005		MIRb_dup3383	0.170347	0.113513	-0.128465	0.520601	0.233017	0.475084	0.265381	0.387498	0.330873	0.332832	0.450094	0.232435	-0.223022	0.347611	0.304998	0.285187	-0.13052	0.557728	0.0726279	-0.101237	0.494546	0.294229	-0.302327	-0.179417	-0.492071
MER58A_dup9040	0.0845692	0.336269	0.109129	0.41861	0.448668	0.0287114	0.392973	0.603852	0.523195	0.314832	0.667437	0.302347	0.344321	0.486416	0.346938	-0.0250553	0.548926	0.648918	0.576345	0.189407	0.52309	0.466043		AluSz_dup13635	0.346608	0.394741	-0.0211493	0.658729	0.463889	0.567077	0.329628	0.687992	0.491973	0.418215	0.623126	0.452962	-0.307547	0.597499	0.581756	0.166851	0.0369326	0.385654	0.172581	-0.105627	0.505166	0.554399	-0.422951	-0.358935	-0.602716
MIR_dup32496	-0.0134627	-0.726687	-0.0681953	-0.714234	-0.670643	0.0436435	-0.4863	-0.630854	-0.697076	-0.680913	-0.617787	-0.654744	-0.508549	-0.397362	-0.363741	0.038695	-0.488418	-0.793404	-0.675987	-0.541159	-0.748153	-0.789518		MIRb_dup217012	0.346952	0.366182	-0.0345966	0.523921	0.223914	0.426861	0.352472	0.560881	0.29356	0.292979	0.432191	0.516677	-0.243803	0.481803	0.48452	-0.0113493	-0.0480237	0.155253	0.0720923	-0.112466	0.335318	0.550658	-0.373729	-0.253155	-0.346483
AluJb_dup124080	0.0724605	0.441491	0.103766	0.458346	0.52214	0.0208555	0.539497	0.623387	0.485923	0.440661	0.719306	0.275708	0.562928	0.521868	0.286468	-0.0368069	0.614439	0.668335	0.715935	0.182477	0.663633	0.448539		MIR_dup145154	0.413628	0.402786	0.0713696	0.448728	0.164756	0.353292	0.333848	0.573114	0.173503	0.270894	0.466032	0.380474	-0.147536	0.393505	0.514397	-0.0114113	-0.115919	0.413396	0.0998042	-0.198073	0.386925	0.464285	-0.25414	-0.115965	-0.40105
AluSz_dup13635	0.0311773	0.544134	0.0605114	0.535127	0.616474	-0.0360864	0.60741	0.743915	0.598604	0.4568	0.816761	0.348357	0.437066	0.521512	0.314832	-0.12745	0.637676	0.783169	0.746733	0.27954	0.692735	0.635711		MER5B_dup7548	0.352646	0.421473	-0.0881353	0.587324	0.276521	0.564587	0.238197	0.645608	0.328406	0.468965	0.4333	0.438268	-0.143346	0.419601	0.556862	0.140789	-0.0430131	0.237499	0.0611318	-0.126301	0.418093	0.536503	-0.374782	-0.290374	-0.42332
HERVL74.int_dup494	-0.0339702	0.556769	0.0374748	0.558453	0.591041	0.0460518	0.549516	0.730254	0.598689	0.485084	0.776421	0.38898	0.532129	0.532857	0.308379	-0.0698687	0.632461	0.812235	0.807365	0.244144	0.726043	0.63221		MLT1J_dup4082	0.253237	0.439756	-0.00831676	0.573307	0.233589	0.444257	0.170026	0.69848	0.307963	0.454857	0.409673	0.535549	-0.261419	0.469399	0.640589	0.242886	-0.175662	0.393933	0.0556743	-0.170691	0.434249	0.48771	-0.298343	-0.0819597	-0.510768
LTR81C_dup183	-0.0320851	0.538012	0.0629766	0.557612	0.543985	0.0110984	0.535528	0.661928	0.556698	0.511397	0.635158	0.370199	0.499872	0.43225	0.237252	-0.0294776	0.562954	0.691834	0.673875	0.271992	0.677477	0.605934		AluSx3_dup17716	0.306826	0.270104	-0.0645991	0.584811	0.309555	0.421123	0.352254	0.513259	0.34299	0.360592	0.511288	0.356304	-0.227524	0.431065	0.424343	0.141948	-0.0409359	0.240216	0.189945	-0.0664659	0.431256	0.405486	-0.464529	-0.204219	-0.473693
MIRb_dup21774	0.0329331	0.469451	0.114876	0.48727	0.558876	0.014232	0.512575	0.656345	0.500863	0.450763	0.596866	0.337944	0.48393	0.432785	0.341515	-0.043063	0.512199	0.629462	0.556768	0.322332	0.625901	0.525867		MIR3_dup47831	0.140354	0.204003	0.0283469	0.224824	0.000753522	0.23666	0.182278	0.29849	0.0219358	0.23288	0.189179	0.20703	0.0562226	0.225335	0.291732	0.090575	-0.277388	0.398415	0.116034	-0.320798	0.213703	0.225092	0.000600374	-0.0250876	-0.098938
MER41A_dup832	0.0242559	0.487541	0.0777313	0.50105	0.509991	-0.0575821	0.422744	0.589121	0.50591	0.463349	0.650213	0.370093	0.515629	0.451725	0.249575	0.000648182	0.536885	0.679656	0.69443	0.219271	0.635976	0.495601		L1MEc_dup16841	0.288924	0.351621	-0.00244748	0.477554	0.316055	0.435786	0.234292	0.595939	0.366706	0.298285	0.619068	0.37269	-0.350496	0.510673	0.503463	0.139676	0.0476578	0.499869	0.259917	-0.0839386	0.396372	0.474693	-0.130121	-0.253126	-0.579793
Charlie18a_dup1244	0.0285375	0.467622	0.0109458	0.619978	0.472025	0.0661392	0.284889	0.519648	0.691941	0.558383	0.491734	0.586836	0.478065	0.282858	0.21222	-0.0221648	0.362987	0.619043	0.47249	0.422123	0.607665	0.617675		AluSz_dup18086	0.293071	0.210435	0.0724231	0.451606	0.0570519	0.301961	0.322853	0.4729	0.120774	0.31344	0.46451	0.233732	-0.19935	0.255823	0.399319	0.168755	-0.222737	0.477933	0.0696407	-0.1465	0.305925	0.34352	-0.1746	-0.158567	-0.313007
MLT1B_dup960	-0.000405071	0.368437	0.14626	0.376104	0.412517	0.0289239	0.421155	0.528969	0.407083	0.331058	0.643972	0.205118	0.440031	0.522148	0.219247	-0.046381	0.590099	0.632708	0.662102	0.0450541	0.558662	0.369957		MIR_dup30203	0.0999462	0.195708	0.0225235	0.496731	0.410529	0.429189	0.197338	0.524162	0.494414	0.33439	0.42437	0.340977	-0.212952	0.444801	0.42281	0.255971	0.077451	0.325388	0.0442912	-0.00181107	0.453835	0.392834	-0.396939	-0.247905	-0.568471
AluSp_dup32005	-0.0101884	0.233802	0.0455914	0.2273	0.28869	-0.0827988	0.362017	0.527338	0.295056	0.172667	0.64019	0.0855695	0.296991	0.367413	0.134012	-0.074982	0.493162	0.537975	0.608761	-0.0664848	0.554592	0.330022		L2c_dup90778	0.157692	0.24636	-0.0285278	0.399457	0.117216	0.359568	0.1774	0.440508	0.210386	0.230512	0.376174	0.277988	-0.231439	0.339535	0.365887	0.11497	-0.16341	0.50551	0.0949681	-0.23719	0.342082	0.396558	-0.130017	-0.0198781	-0.376288
AluSz_dup86913	0.017824	0.472347	0.0107358	0.447329	0.541673	0.0383429	0.592895	0.691944	0.524104	0.385129	0.784614	0.236356	0.519869	0.656868	0.319182	-0.0251978	0.735067	0.746493	0.796204	0.0886606	0.678476	0.475791		AluSx1_dup91449	0.42427	0.463779	-0.0897624	0.612203	0.243887	0.530751	0.261788	0.662194	0.218926	0.350753	0.577909	0.36102	-0.235185	0.460225	0.57136	0.092133	-0.10957	0.450045	0.0961898	-0.219487	0.41491	0.545131	-0.280207	-0.215311	-0.449257
AluSz6_dup21941	0.0304006	0.516834	0.0463063	0.52059	0.572292	-0.0640178	0.50795	0.648773	0.5998	0.488312	0.741656	0.401429	0.496716	0.504607	0.338604	0.00421199	0.618381	0.723748	0.656642	0.294894	0.646794	0.578573		Charlie18a_dup1244	0.257879	0.160934	-0.0309655	0.477723	0.109604	0.295335	0.336319	0.421646	0.19893	0.164226	0.521644	0.21353	-0.23579	0.271608	0.313036	0.23586	-0.210716	0.469874	0.226252	-0.169256	0.312981	0.312452	-0.113033	-0.142114	-0.342111
HAL1_dup26701	0.015006	0.627643	-0.0284495	0.663266	0.624736	0.0247153	0.506732	0.690269	0.700708	0.614916	0.702125	0.532443	0.572681	0.38385	0.218264	-0.0168809	0.529209	0.762659	0.724654	0.415954	0.759703	0.7658		MLT1B_dup16735	0.364609	0.405295	-0.00445901	0.570548	0.249567	0.478095	0.372502	0.639781	0.332364	0.365891	0.581324	0.400791	-0.164008	0.417717	0.52929	0.149972	-0.0694081	0.352007	0.145528	-0.185149	0.487973	0.573231	-0.275159	-0.249567	-0.475982
MER5B_dup21827	0.0038376	0.379367	0.0575275	0.421037	0.463816	0.0379209	0.608023	0.683742	0.429199	0.327868	0.732909	0.146052	0.444254	0.633743	0.288239	0.0194318	0.704555	0.661679	0.644787	0.0593907	0.634286	0.383406		L2c_dup93041	0.413489	0.441903	0.0457843	0.58057	0.271919	0.400832	0.312777	0.61153	0.329428	0.363621	0.442082	0.45044	-0.13397	0.463035	0.530383	0.13647	-0.0376165	0.273593	0.114654	-0.215195	0.408298	0.531602	-0.345525	-0.0879031	-0.485161
MLT1K_dup15870	0.0674626	0.541559	0.11424	0.554778	0.613827	-0.0404449	0.578793	0.719222	0.530248	0.495121	0.744167	0.37296	0.480718	0.470749	0.396359	-0.0423974	0.586454	0.706585	0.642098	0.34253	0.709443	0.588434		MIR3_dup89105	0.112207	0.10372	-0.0909091	0.290735	0.26369	0.275914	0.156563	0.18488	0.235044	0.121518	0.318947	0.129326	-0.0397635	0.295815	0.167479	0.114696	0.0655363	0.254334	0.303556	-0.156743	0.310347	0.262069	-0.114468	-0.210173	-0.260278
AluSg_dup39154	0.0827807	0.54912	-0.0113614	0.57965	0.526848	-0.0213817	0.350296	0.557667	0.684485	0.59169	0.540641	0.546874	0.459114	0.309458	0.170669	-0.0202664	0.412593	0.667522	0.632154	0.415203	0.640037	0.698185		L2c_dup138737	0.363453	0.378569	-0.0218792	0.514946	0.208584	0.375241	0.307508	0.55037	0.292221	0.29236	0.469409	0.400949	-0.165771	0.413907	0.452482	0.111231	-0.0252362	0.256535	0.0986252	-0.135217	0.371787	0.473573	-0.312825	-0.214174	-0.397214
MIR_dup163158	0.0682051	0.0657245	0.120621	0.0322034	0.201923	0.0364894	0.350669	0.401943	0.122013	-0.0240412	0.48211	-0.151462	0.216551	0.399342	0.131543	-0.0500449	0.434709	0.336895	0.414839	-0.188048	0.271647	0.0414406		MIRb_dup133330	0.253092	0.235337	0.0046467	0.603132	0.291157	0.376328	0.417749	0.51148	0.368154	0.278244	0.440694	0.411807	-0.207688	0.445676	0.42016	0.255939	-0.0501169	0.221173	0.0919588	-0.0869209	0.3984	0.32075	-0.438472	-0.184048	-0.457008
AluJb_dup114567	0.0555634	0.372924	-0.00487444	0.386437	0.427952	0.000983562	0.501822	0.601413	0.368789	0.310716	0.694535	0.142958	0.445293	0.563358	0.248135	-0.00524994	0.635022	0.596499	0.696377	0.0416611	0.556543	0.338294		MIR_dup119417	0.471388	0.474272	-0.0763401	0.563373	0.225951	0.494483	0.265693	0.61378	0.270059	0.441858	0.44055	0.40811	-0.161213	0.454398	0.540542	0.00528935	-0.0469797	0.230461	0.0383696	-0.168799	0.330645	0.641647	-0.359736	-0.177808	-0.397461
MIRc_dup58127	0.0245747	0.668822	0.0385618	0.755965	0.644614	-0.0469673	0.455717	0.672739	0.711922	0.723182	0.585865	0.667746	0.569371	0.239399	0.254248	-0.0193174	0.410435	0.72263	0.628676	0.599575	0.792331	0.837825		MIRb_dup30107	0.391631	0.322151	-0.149071	0.517364	0.183676	0.464375	0.285738	0.521251	0.158559	0.3217	0.46716	0.202002	-0.139387	0.273012	0.386068	0.0369629	-0.103511	0.210792	0.06835	-0.179879	0.358368	0.398277	-0.360305	-0.172641	-0.295155
MER81_dup1914	-0.223921	-0.439003	-0.00773397	-0.423121	-0.460058	0.0471836	-0.465062	-0.446281	-0.366968	-0.371529	-0.520164	-0.261802	-0.430667	-0.326241	-0.367596	0.0186449	-0.408106	-0.511414	-0.453015	-0.313245	-0.53133	-0.387927		AluSc8_dup13128	0.323612	0.327271	-0.0435655	0.60793	0.335272	0.462724	0.255349	0.53934	0.396394	0.376145	0.568643	0.315596	-0.265864	0.473054	0.438635	0.267507	-0.00281966	0.376956	0.196759	-0.0894147	0.464999	0.433631	-0.403754	-0.205955	-0.565684
AluJo_dup65238	0.0798652	0.420827	0.064428	0.400113	0.479385	-0.0774339	0.576284	0.624847	0.371941	0.301851	0.718901	0.145614	0.40556	0.465048	0.247236	-0.0774339	0.593413	0.650805	0.678758	0.132836	0.615931	0.407333		L2a_dup7562	0.306708	0.372172	-0.0908831	0.561475	0.275273	0.517427	0.269578	0.579593	0.308861	0.399759	0.504537	0.365954	-0.227652	0.442841	0.501855	0.0836192	-0.0177722	0.317719	0.0789663	-0.0798017	0.432634	0.512482	-0.375933	-0.232431	-0.487418
L2a_dup156759	-0.000171591	0.512547	0.0464387	0.478934	0.540447	-0.0454986	0.554994	0.632153	0.484744	0.42516	0.743046	0.23666	0.513226	0.515073	0.227961	-0.0454986	0.642835	0.718041	0.823166	0.150263	0.666563	0.488332		MIRc_dup23108	0.32266	0.262964	-0.120327	0.58225	0.354619	0.499892	0.342577	0.544183	0.340418	0.30023	0.558148	0.342286	-0.128047	0.414614	0.409139	0.208883	-0.0599069	0.326943	0.159137	-0.17972	0.45736	0.435785	-0.37197	-0.218045	-0.463983
MER91A_dup2883	-0.0813297	0.37944	0.0121044	0.283131	0.39986	0.139538	0.349615	0.464497	0.360459	0.327154	0.488198	0.176202	0.325183	0.368369	0.13191	-0.0388454	0.436596	0.534661	0.544078	0.151395	0.476615	0.386817		L2c_dup128923	0.326199	0.398824	-0.0406125	0.693439	0.406865	0.51099	0.323601	0.691567	0.43345	0.437148	0.553006	0.484903	-0.284137	0.545383	0.571308	0.179367	-0.0110834	0.298494	0.0874498	-0.0846261	0.511358	0.488238	-0.552861	-0.199333	-0.6122
L1ME3C_dup12234	-0.167068	-0.109064	-0.0443916	-0.188598	-0.180304	0.0242167	-0.273236	-0.258474	-0.154627	-0.14402	-0.428092	-0.0163388	-0.267841	-0.173962	-0.0228486	0.0326822	-0.296678	-0.311278	-0.36647	-0.00468734	-0.27414	-0.071671		HERVL74.int_dup493	0.38756	0.398799	-0.0330097	0.618361	0.352974	0.528595	0.255552	0.632039	0.378877	0.44097	0.611575	0.33165	-0.250832	0.486003	0.515532	0.157938	-0.0227379	0.354169	0.13606	-0.118053	0.472509	0.522375	-0.454475	-0.281599	-0.521459
MIR3_dup89559	0.00426738	0.392309	0.0983143	0.388067	0.435221	-0.0352497	0.469472	0.532056	0.419425	0.356042	0.58363	0.189639	0.419942	0.476777	0.231676	-0.0352497	0.5866	0.590754	0.603886	0.0926855	0.629544	0.37936		MER39_dup2398	0.331885	0.291457	-0.129942	0.714543	0.393866	0.604551	0.357717	0.56395	0.421451	0.380493	0.51624	0.367645	-0.231302	0.438833	0.426358	0.314728	-0.0616084	0.430137	0.0785753	-0.187499	0.564315	0.471987	-0.46725	-0.21614	-0.572705
AluJo_dup56971	0.0478849	0.507903	0.0919227	0.498825	0.549911	-0.0127358	0.567449	0.695421	0.507622	0.434858	0.750804	0.303321	0.481524	0.486015	0.239181	-0.0820116	0.61849	0.737454	0.739369	0.207871	0.706777	0.559248		MER92C_dup168	0.416179	0.447835	-0.134033	0.677659	0.292091	0.600447	0.282206	0.677085	0.321732	0.440017	0.582996	0.358736	-0.29686	0.418989	0.539394	0.207081	-0.0937842	0.358111	0.0472718	-0.218305	0.467927	0.561813	-0.470399	-0.246206	-0.463641
L2c_dup122992	0.0116398	0.481937	0.00423359	0.426602	0.500109	-0.0456637	0.498779	0.611337	0.463221	0.390145	0.64237	0.24796	0.429314	0.46734	0.248306	0.0171726	0.594474	0.651847	0.666239	0.142242	0.643492	0.458271		L2b_dup35920	0.368883	0.327465	-0.0256535	0.555562	0.22454	0.395924	0.276269	0.516034	0.283849	0.321774	0.480004	0.306284	-0.106651	0.41982	0.439603	0.222587	-0.120725	0.34783	0.142985	-0.196056	0.37115	0.415521	-0.30706	-0.147854	-0.404275
L2a_dup13719	0.0143507	0.389501	0.018941	0.475042	0.448714	0.0438592	0.453924	0.579779	0.5252	0.410972	0.65389	0.333394	0.451303	0.402229	0.238323	0.00784249	0.500278	0.621402	0.638209	0.231905	0.592623	0.476114		MIR3_dup76834	0.386324	0.375439	0.0106594	0.546554	0.483244	0.459995	0.284339	0.603586	0.409074	0.318459	0.647088	0.383103	-0.302865	0.55159	0.486366	0.176154	0.154594	0.32334	0.322037	-0.153267	0.455835	0.481039	-0.2566	-0.291583	-0.58085
LTR37B_dup1787	-0.0222655	0.370103	-4.27e-05	0.358812	0.41079	0.11401	0.380845	0.436071	0.44628	0.309989	0.552454	0.199097	0.353591	0.477462	0.163979	-0.0391458	0.535753	0.580333	0.598475	0.105922	0.458176	0.320752		MER102a_dup118	0.306272	0.377867	-0.140634	0.713872	0.42594	0.631608	0.221861	0.615518	0.455546	0.427331	0.585665	0.360417	-0.306342	0.467843	0.493194	0.253219	0.109444	0.284509	0.148794	-0.126124	0.558815	0.530139	-0.488544	-0.281641	-0.606751
AluJr4_dup16048	-0.0528218	0.382779	0.0631602	0.371814	0.466737	0.0605511	0.498124	0.627918	0.450804	0.326044	0.658663	0.158819	0.465114	0.595512	0.200443	-0.0616623	0.670178	0.649179	0.672973	0.0750964	0.559034	0.407133		MIRc_dup2048	0.210807	0.0969731	-0.0559324	0.559655	0.409767	0.489807	0.31995	0.477722	0.423126	0.298195	0.5404	0.28928	-0.259384	0.484116	0.325613	0.208169	-0.00711376	0.459886	0.0987143	-0.105795	0.518156	0.392945	-0.388654	-0.214555	-0.564845
L1PB1_dup4822	-0.195917	-0.284206	0.0314087	-0.274544	-0.345777	0.0592187	-0.428839	-0.364899	-0.241267	-0.193626	-0.544251	-0.0812927	-0.302049	-0.264304	-0.231777	0.0436879	-0.34919	-0.459969	-0.435126	-0.137281	-0.41122	-0.244338		L2c_dup12303	0.277936	0.294892	-0.0271157	0.430386	0.26673	0.366506	0.171116	0.445303	0.196595	0.294238	0.490903	0.214463	-0.147586	0.309228	0.387971	0.107871	-0.0292844	0.403306	0.128712	-0.0622416	0.323843	0.385874	-0.28019	-0.108918	-0.464175
MIRb_dup158105	0.0705138	0.48324	0.0900038	0.615914	0.635017	-0.0129271	0.471578	0.708076	0.709033	0.561212	0.658151	0.520497	0.498109	0.559915	0.400728	-0.0160718	0.613516	0.682142	0.576004	0.475449	0.631785	0.627224		L1PREC2_dup3673	0.38922	0.383554	0.0427633	0.50795	0.26869	0.39535	0.221115	0.584422	0.280968	0.367991	0.539207	0.351323	-0.269371	0.445779	0.504782	0.120094	0.00172488	0.337995	0.103297	-0.0962941	0.449908	0.433853	-0.357799	-0.124542	-0.533596
MER90_dup409	-0.0290438	0.614959	0.0154073	0.581863	0.582035	-0.00322741	0.498608	0.618282	0.58257	0.561254	0.620707	0.443292	0.528998	0.469565	0.304089	0.0438215	0.560157	0.750687	0.712156	0.349254	0.729969	0.621799		MER5A1_dup7479	0.070629	0.184326	-0.0585926	0.230652	0.158216	0.305364	0.0749644	0.282666	0.13031	0.18	0.206326	0.208902	-0.167825	0.278909	0.260428	0.0249045	0.0042876	0.196163	0.0502999	-0.100445	0.172509	0.246841	-0.0813487	-0.130043	-0.205056
AluSx1_dup56032	-0.0464596	0.479914	0.0468174	0.377218	0.488272	0.0457119	0.546312	0.585397	0.433815	0.360054	0.722049	0.18055	0.431073	0.492178	0.196879	-0.0421573	0.601493	0.667415	0.73122	0.105059	0.619443	0.471482		MIR3_dup19591	0.389355	0.452801	-0.0204927	0.554763	0.243019	0.482369	0.22406	0.647902	0.24904	0.375041	0.537139	0.336046	-0.187178	0.391415	0.507158	0.126723	-0.0841597	0.264567	0.119615	-0.249755	0.375748	0.559958	-0.337944	-0.153435	-0.391156
MIR3_dup77272	-0.00874637	0.452741	0.0235242	0.446582	0.547823	0.00463222	0.53481	0.64859	0.470728	0.414305	0.73022	0.226387	0.498941	0.471547	0.236791	-0.00245913	0.592065	0.656005	0.686805	0.166607	0.633057	0.479672		MER45A_dup1554	0.42373	0.427559	-0.0226041	0.613793	0.346081	0.494584	0.341554	0.643316	0.400906	0.301838	0.60577	0.460182	-0.215758	0.559227	0.527429	0.137632	-0.0398779	0.26384	0.262349	-0.179435	0.39944	0.491197	-0.386717	-0.240928	-0.482814
L1ME3C_dup11917	-0.0254029	0.414306	0.0729874	0.383052	0.458943	0.047696	0.522464	0.591672	0.354247	0.313737	0.656773	0.158856	0.398963	0.443511	0.231756	-0.0192564	0.573957	0.618277	0.605361	0.0960128	0.616796	0.446114		Tigger3c_dup2217	0.256748	0.357093	-0.119175	0.508413	0.234955	0.439609	0.169969	0.542434	0.256575	0.333644	0.399724	0.333531	-0.24259	0.304694	0.479416	0.12209	-0.0561577	0.253966	-0.00312315	-0.0657532	0.309237	0.438185	-0.391468	-0.179165	-0.39067
AluJo_dup56970	0.053956	0.412972	0.083335	0.368262	0.484741	0.01412	0.535676	0.621406	0.372339	0.304924	0.728908	0.165132	0.394564	0.46149	0.25116	-0.0812392	0.584589	0.627788	0.699445	0.11738	0.618942	0.415611		MIRc_dup67608	0.117292	-0.0983562	-0.0858189	0.256471	0.0527485	0.227947	0.272348	0.0832463	0.15761	0.0716396	0.290029	-0.0580426	-0.131353	0.0487127	-0.0631116	0.0993008	-0.144893	0.419683	-0.0739415	-0.113071	0.366128	0.241117	-0.215259	-0.00891457	-0.247613
THE1B_dup16388	0.0234689	0.501421	0.0314735	0.519653	0.578748	0.0179747	0.50571	0.648515	0.530422	0.457361	0.709723	0.37132	0.455228	0.561993	0.363027	0.0139154	0.633924	0.733225	0.710957	0.240098	0.639702	0.528235		MLT1D_dup16386	0.332403	0.259647	-0.0638507	0.720477	0.383849	0.537284	0.34198	0.56494	0.401095	0.422296	0.511673	0.327824	-0.275595	0.40382	0.407714	0.385825	-0.048177	0.270539	0.00863151	-0.139645	0.580811	0.395754	-0.686502	-0.171743	-0.549501
L3_dup44507	-0.082881	0.393346	0.0209434	0.384248	0.460229	-0.0395864	0.453956	0.60913	0.495788	0.358837	0.648109	0.230793	0.37496	0.526478	0.233737	0.0492582	0.598289	0.617913	0.634482	0.150258	0.602063	0.428686		L2b_dup94598	0.3653	0.463319	-0.0894682	0.503762	0.305811	0.480349	0.200179	0.654187	0.307462	0.407358	0.512426	0.476649	-0.242448	0.491425	0.589022	0.0306313	0.00536011	0.394433	0.151113	-0.132768	0.361189	0.57733	-0.23318	-0.252454	-0.486157
AluSx_dup7710	0.042768	0.582737	0.0952924	0.643493	0.664033	-0.0279625	0.621067	0.790295	0.705845	0.599071	0.81854	0.473841	0.545742	0.547461	0.358768	-0.0555936	0.667745	0.830149	0.762534	0.394434	0.770923	0.720655		AluJb_dup91500	0.419888	0.422939	-0.122026	0.668476	0.363117	0.56746	0.25879	0.595494	0.382216	0.385908	0.538048	0.34538	-0.236515	0.412807	0.46504	0.26987	0.00328892	0.264759	0.0682375	-0.132746	0.529637	0.488839	-0.524042	-0.220704	-0.538082
L1MC5_dup621	0.0226791	0.415907	0.0371779	0.471057	0.47129	-0.0586354	0.401089	0.568198	0.510319	0.439772	0.614621	0.359067	0.47392	0.46256	0.336551	-0.0586354	0.521143	0.629721	0.602675	0.234885	0.609464	0.508269		AluJb_dup46719	0.329417	0.370592	-0.115702	0.69148	0.386602	0.599021	0.239564	0.630906	0.395732	0.437092	0.540075	0.361705	-0.215059	0.442462	0.50925	0.294229	0.00198542	0.277963	0.0704439	-0.148167	0.52191	0.48666	-0.513778	-0.26651	-0.527578
LTR16E2_dup2083	-0.0328485	0.572341	0.0295591	0.60609	0.613717	0.0725133	0.591826	0.785419	0.650654	0.554004	0.749426	0.422871	0.526921	0.50161	0.272318	-0.101854	0.630834	0.765557	0.704262	0.356866	0.791867	0.695983		MIR3_dup27573	0.24222	0.363521	-0.0836335	0.537517	0.191498	0.467288	0.132232	0.621938	0.235135	0.334748	0.458343	0.381087	-0.280705	0.346682	0.538566	0.140751	-0.107478	0.330582	-0.0385073	-0.172551	0.433497	0.50144	-0.331657	-0.164145	-0.400605
L2b_dup77404	-0.0317916	0.320233	0.0213283	0.340753	0.410097	-0.0325948	0.40269	0.62872	0.434605	0.30474	0.665463	0.19194	0.365905	0.457247	0.153727	-0.0498657	0.528701	0.614852	0.596794	0.0821832	0.547082	0.433196		AluSz_dup39882	0.323447	0.370308	-0.0263452	0.525079	0.22171	0.497213	0.330963	0.564272	0.253948	0.427918	0.462578	0.396118	-0.156699	0.422368	0.461802	-0.0205006	-0.0829427	0.266246	0.0453256	-0.262176	0.450988	0.518316	-0.35521	-0.200081	-0.346602
L2_dup48415	0.127826	0.27416	-0.0347357	0.441434	0.273275	-0.028546	-0.0308094	0.241572	0.433362	0.404267	0.2458	0.509791	0.37586	0.0682014	0.138074	0.0316811	0.0868295	0.400698	0.341026	0.327957	0.358709	0.41302		L2b_dup63981	0.298043	0.335893	-0.113708	0.512864	0.189343	0.43849	0.294472	0.470874	0.248384	0.248054	0.41114	0.282912	-0.121491	0.310529	0.412975	0.080679	-0.0635459	0.199635	0.080904	-0.147224	0.33725	0.40307	-0.328559	-0.115206	-0.36302
MER51A_dup167	0.00843474	0.435154	0.0392984	0.471154	0.491059	-0.0468855	0.475042	0.628069	0.542698	0.406007	0.754785	0.286174	0.422162	0.487041	0.22532	-0.0468855	0.604836	0.750182	0.827166	0.112959	0.607713	0.498809		MER5A1_dup13979	0.0717555	0.0949737	-0.136751	0.404309	0.173433	0.353666	0.153356	0.24199	0.227547	0.2196	0.218867	0.145928	-0.229024	0.204555	0.16033	0.221068	-0.113703	0.158388	-0.0515614	0.0351993	0.249521	0.137482	-0.378391	-0.166233	-0.247023
L1ME5_dup1764	-0.0738592	-0.371095	-0.172392	-0.464582	-0.363868	-0.0352759	-0.477932	-0.452589	-0.345955	-0.32843	-0.485752	-0.215369	-0.489253	-0.358387	-0.33405	0.0315064	-0.442821	-0.486391	-0.485968	-0.164626	-0.552074	-0.29252		MIR_dup74712	0.45983	0.368426	-0.0115757	0.584037	0.314083	0.443304	0.360347	0.603479	0.314731	0.335964	0.589773	0.342951	-0.225534	0.425309	0.461743	0.195292	-0.0634874	0.331416	0.12469	-0.216553	0.427841	0.501292	-0.404902	-0.20201	-0.450027
MLT1A1_dup4646	-0.0187572	0.389152	0.0660621	0.313325	0.430129	0.0281048	0.59012	0.617453	0.296074	0.237345	0.763342	0.0422886	0.4169	0.404982	0.124611	-0.041759	0.554806	0.59697	0.726608	-0.016132	0.564091	0.399959		AluSq2_dup54011	0.37095	0.384955	0.0211433	0.651774	0.478452	0.536205	0.240477	0.674277	0.434675	0.424697	0.656881	0.396802	-0.250922	0.540274	0.550354	0.2704	0.0911551	0.352465	0.182049	-0.162241	0.55058	0.568381	-0.447422	-0.224764	-0.651027
LTR39_dup794	0.00348472	0.494956	0.0307963	0.513827	0.571617	-0.0238142	0.526358	0.640906	0.618053	0.423719	0.741219	0.345437	0.531226	0.607193	0.36174	0.033823	0.679238	0.728743	0.717614	0.198454	0.62935	0.505011		MER5B_dup17376	0.397487	0.37278	0.0484405	0.538876	0.296816	0.419996	0.339214	0.628422	0.247764	0.377587	0.514309	0.402726	-0.206626	0.430669	0.537463	0.0880713	-0.0796949	0.415792	0.093433	-0.177894	0.460819	0.504335	-0.363348	-0.176292	-0.482353
L2c_dup10179	-0.00945881	0.549883	0.0236678	0.5397	0.531525	-0.0361005	0.536247	0.608757	0.527791	0.484064	0.724166	0.368811	0.527786	0.453443	0.206452	-0.0361005	0.582361	0.738245	0.785113	0.234535	0.691488	0.555555		MER33_dup9404	0.295582	0.369607	-0.0596744	0.522852	0.18388	0.395054	0.268643	0.518526	0.215985	0.233013	0.516751	0.332455	-0.246812	0.385855	0.447344	0.175236	-0.0327729	0.30044	0.187162	-0.129534	0.354018	0.437272	-0.241883	-0.194495	-0.406387
MIRb_dup34179	-0.0128834	0.383042	-0.0403109	0.440368	0.35936	-0.0510855	0.219834	0.481557	0.494261	0.39767	0.529757	0.403148	0.297373	0.185875	0.0660541	-0.0868539	0.306331	0.599131	0.598305	0.242487	0.578828	0.587914		MER81_dup2128	0.258315	0.226561	0.0816602	0.230348	0.145948	0.189577	0.30259	0.365418	0.175607	0.146925	0.45737	0.256265	-0.127764	0.359165	0.347743	0.00500118	0.00866511	0.400543	0.237009	0.00614376	0.222756	0.287819	0.0979667	-0.219185	-0.371275
MER20_dup14058	-0.0195701	0.672345	-0.0360182	0.698168	0.638884	0.0766999	0.446547	0.64365	0.739494	0.732263	0.561793	0.627055	0.539805	0.331158	0.216607	-0.0664568	0.445817	0.703037	0.596924	0.558293	0.66272	0.788486		L2b_dup24540	0.142994	-0.0682209	0.0324202	0.17618	-0.0926564	0.00446342	0.177307	0.0422438	-0.0133116	0.0869019	0.0273016	-0.0373372	-0.0358808	-0.0486166	0.00103902	0.192321	-0.257649	0.166875	-0.101761	-0.0130372	0.136368	-0.0897588	-0.0884656	0.103435	-0.072055
FLAM_A_dup14804	0.172377	0.193435	0.104946	0.283345	0.250231	-0.0770469	0.269339	0.30694	0.375584	0.21275	0.455856	0.201663	0.361645	0.277141	0.189021	0.055553	0.416955	0.41674	0.428681	0.0351269	0.371496	0.244921		L2a_dup169036	0.339771	0.366112	-0.115779	0.615413	0.296228	0.521471	0.266911	0.65041	0.33817	0.400736	0.556247	0.347646	-0.209612	0.422041	0.515984	0.209848	-0.0311758	0.321392	0.0445107	-0.224334	0.529926	0.525661	-0.367216	-0.244376	-0.464041
L2a_dup1061	-0.113033	-0.517388	0.00122058	-0.465997	-0.51897	-0.0162342	-0.402301	-0.438792	-0.484796	-0.485055	-0.475809	-0.379304	-0.404059	-0.340524	-0.351786	-0.0213867	-0.382653	-0.490862	-0.429569	-0.406882	-0.475193	-0.460502		MIRb_dup57126	0.224665	0.40176	-0.0572736	0.510279	0.214898	0.411603	0.20384	0.568439	0.30966	0.278003	0.523722	0.318239	-0.235375	0.450996	0.53339	0.109832	-0.0392924	0.279042	0.194849	-0.0685655	0.284396	0.469262	-0.217839	-0.254236	-0.408508
AluSz_dup22841	0.0647896	0.206823	0.0735583	0.183042	0.317646	-0.0670568	0.450722	0.546819	0.207615	0.0862801	0.70039	-0.0718871	0.269484	0.518898	0.225961	-0.0271509	0.590451	0.515899	0.62614	-0.119655	0.450328	0.179143		MIRb_dup94102	0.37618	0.379263	-0.0740397	0.618997	0.274123	0.477142	0.340085	0.582821	0.348544	0.350626	0.544263	0.313017	-0.206038	0.436711	0.472284	0.208763	-0.034895	0.32266	0.0577105	-0.189161	0.477188	0.455835	-0.391208	-0.222102	-0.465834
L2a_dup122183	0.0440034	0.19103	0.0896938	0.191945	0.277742	0.0629579	0.290171	0.299587	0.189192	0.147549	0.318263	0.117098	0.204907	0.218493	0.193111	-0.000329601	0.305251	0.280981	0.23451	0.0831897	0.25442	0.179618		MIRb_dup2849	0.413101	0.336129	2.94e-05	0.518246	0.227518	0.405478	0.250281	0.587344	0.16192	0.339676	0.480746	0.370348	-0.217343	0.387393	0.534331	0.15468	-0.116657	0.410177	0.0527436	-0.11003	0.420647	0.425432	-0.329798	-0.0915563	-0.486815
AluJb_dup91530	0.0141796	0.355435	0.0845501	0.349821	0.406704	0.0126911	0.453565	0.457493	0.280404	0.316238	0.612045	0.189248	0.417147	0.394848	0.217138	-0.0479365	0.501063	0.53484	0.651912	0.0676681	0.478847	0.333699		AluJb_dup91521	0.335896	0.386607	-0.0421781	0.668369	0.335741	0.522662	0.291568	0.704793	0.416368	0.42955	0.615647	0.452046	-0.311439	0.520244	0.59498	0.181194	0.00359795	0.307667	0.101532	-0.026341	0.458464	0.542694	-0.495252	-0.271879	-0.590707
L2c_dup138737	-0.00564975	0.388843	-0.0763081	0.365399	0.400293	0.0927059	0.379255	0.51175	0.469435	0.364563	0.614111	0.266735	0.348253	0.439141	0.215806	-0.046743	0.518631	0.626455	0.634108	0.140624	0.601107	0.45896		MIR_dup162712	0.331723	0.323031	0.0943697	0.528472	0.437066	0.391497	0.317153	0.553372	0.376817	0.334904	0.504868	0.387504	-0.218445	0.497087	0.485667	0.192477	0.100639	0.245242	0.134074	-0.100833	0.427371	0.398214	-0.43004	-0.198404	-0.542652
MER91A_dup3415	-0.000875791	0.49942	0.0385939	0.493235	0.50515	-0.0499625	0.511743	0.575417	0.452244	0.462803	0.591623	0.313403	0.52629	0.433602	0.17656	-0.0499625	0.569549	0.602804	0.588067	0.202397	0.638585	0.521945		AluSx1_dup68438	0.31172	0.418321	-0.0126026	0.630126	0.248434	0.536702	0.251308	0.62086	0.369935	0.382133	0.534563	0.45517	-0.221152	0.516456	0.547367	0.116166	-0.0816423	0.33753	0.112216	-0.211354	0.439884	0.591431	-0.448714	-0.178789	-0.474868
AluSc8_dup13128	0.00882519	0.544646	0.0638799	0.503353	0.624104	0.00998959	0.52459	0.634999	0.544886	0.456368	0.707108	0.354013	0.54063	0.633502	0.370665	-0.0370595	0.698721	0.673552	0.634066	0.256787	0.597884	0.493788		AluJr4_dup16048	0.532084	0.398239	0.109342	0.546725	0.205239	0.323354	0.442484	0.578019	0.218604	0.294185	0.587633	0.327105	-0.172504	0.399819	0.441287	0.0773187	-0.139262	0.215098	0.160735	-0.142172	0.366362	0.440668	-0.46189	-0.0763174	-0.418465
AluSc_dup11561	0.0264815	0.51099	0.0781642	0.446464	0.602953	-0.00992264	0.595377	0.716613	0.46191	0.404703	0.714434	0.232965	0.529084	0.53557	0.352269	-0.0511612	0.622073	0.672976	0.700572	0.213354	0.641893	0.490397		L2b_dup96937	0.391588	0.345694	-0.0678651	0.704301	0.33221	0.543985	0.35342	0.604188	0.395212	0.412007	0.557606	0.398845	-0.202552	0.476547	0.48907	0.23697	-0.0554644	0.25644	0.121937	-0.169482	0.535349	0.479104	-0.574738	-0.23591	-0.499853
AluSq2_dup46152	-0.178548	-0.239519	0.0910132	-0.219281	-0.248792	0.095514	-0.420853	-0.331756	-0.0981202	-0.137973	-0.505448	0.00591013	-0.296444	-0.179136	-0.117482	0.0590383	-0.307361	-0.39944	-0.430701	-0.00680183	-0.427752	-0.183905		MIR3_dup89871	0.448392	0.357532	-0.0920626	0.526339	0.235241	0.484018	0.290585	0.522929	0.182864	0.380824	0.473439	0.276869	-0.160776	0.309911	0.421258	0.0574353	-0.00684673	0.22222	0.0703718	-0.198284	0.39051	0.484409	-0.328533	-0.211059	-0.347156
MIR3_dup67008	-0.0673448	0.519851	0.0430244	0.522712	0.625301	-0.00906784	0.528377	0.756941	0.618471	0.478655	0.690007	0.38152	0.437165	0.482837	0.310875	-0.0166223	0.569938	0.701364	0.608089	0.356674	0.653108	0.641258		AluSx1_dup106189	0.399292	0.368857	0.0680233	0.549897	0.377744	0.385	0.300405	0.621075	0.395235	0.374868	0.630989	0.387081	-0.286516	0.486754	0.519173	0.271896	0.0156358	0.451452	0.193549	-0.0427413	0.431689	0.440601	-0.343915	-0.133629	-0.675816
AluJb_dup118675	0.124665	0.256079	0.182272	0.243558	0.441812	-0.015697	0.568811	0.59075	0.300618	0.163259	0.61593	-0.0265957	0.302721	0.536555	0.355781	-0.0330072	0.565864	0.483319	0.480543	0.0981697	0.453823	0.194399		MIRb_dup188528	0.419999	0.297738	-0.0812848	0.516409	0.145191	0.336773	0.382846	0.492359	0.222176	0.254121	0.510504	0.232554	-0.152661	0.323324	0.367343	0.101048	-0.127521	0.265458	0.0941944	-0.065682	0.39247	0.395164	-0.412961	-0.132474	-0.392399
AluSp_dup43108	0.0560277	0.542658	-0.0275423	0.569916	0.484573	-0.0396485	0.291352	0.444477	0.607661	0.59921	0.487637	0.556767	0.411003	0.20532	0.0988409	-0.0317926	0.3534	0.615579	0.567932	0.439014	0.533661	0.645804		AluSx_dup54889	0.285826	0.350546	0.0413936	0.582106	0.304167	0.430393	0.224369	0.624683	0.362	0.391312	0.54328	0.411376	-0.188967	0.487864	0.527379	0.14445	-0.00818486	0.350689	0.0786174	-0.107007	0.503829	0.488096	-0.452322	-0.191185	-0.544748
MER94_dup3234	-0.0188095	0.243578	0.0730888	0.125724	0.288643	0.00778168	0.542002	0.527338	0.125997	0.0397088	0.601126	-0.119181	0.277007	0.352905	0.0950535	-0.119113	0.468746	0.451662	0.528785	-0.1501	0.448006	0.264652		AluJo_dup56971	0.367484	0.459214	0.00700901	0.606247	0.281397	0.485294	0.293946	0.678482	0.353001	0.459034	0.559554	0.431692	-0.286979	0.482256	0.600237	0.130946	-0.0573612	0.359449	0.0730534	-0.157732	0.492913	0.605214	-0.386285	-0.265978	-0.498152
MLT1D_dup18112	-0.00279443	0.292035	0.0394184	0.313061	0.366574	0.0994384	0.481698	0.579902	0.316599	0.225552	0.674115	0.0932241	0.330557	0.513184	0.225828	-0.0173452	0.626389	0.533774	0.566386	0.00925403	0.507308	0.332801		MLT1K_dup16497	0.380508	0.381184	0.00275554	0.653288	0.324875	0.474964	0.364455	0.644	0.379681	0.298221	0.657777	0.392211	-0.226732	0.501847	0.51431	0.178532	-0.0511447	0.316067	0.220155	-0.150096	0.469647	0.448499	-0.384013	-0.197671	-0.545684
L2c_dup137920	-0.087331	0.450711	-0.00323689	0.36771	0.462047	-0.0417118	0.523793	0.588319	0.405119	0.335975	0.686706	0.155477	0.422799	0.466846	0.177658	-0.0417118	0.569133	0.643642	0.725619	0.0614636	0.581141	0.437943		L2a_dup157736	0.371964	0.281454	0.0397814	0.509434	0.346693	0.382093	0.252851	0.455563	0.345123	0.275045	0.482852	0.251755	-0.105916	0.42495	0.324515	0.262831	-0.00191097	0.0992713	0.177905	-0.111563	0.317863	0.401202	-0.367702	-0.202071	-0.380093
MIRb_dup127490	-0.00420254	0.474512	0.0303747	0.460641	0.516199	0.0381294	0.471055	0.646047	0.512744	0.435876	0.700588	0.311473	0.431887	0.429798	0.25334	-0.0457	0.541405	0.691295	0.729414	0.216705	0.676938	0.537391		AluY_dup35424	0.377977	0.437853	0.00886104	0.613464	0.340807	0.507344	0.228752	0.705712	0.397042	0.445897	0.560647	0.475836	-0.255152	0.539517	0.610669	0.129455	-0.0197349	0.436843	0.0635388	-0.182881	0.533242	0.563645	-0.348289	-0.241132	-0.566987
LTR13_dup264	0.0335573	0.620302	-0.0350801	0.614331	0.59319	0.0322484	0.524986	0.672046	0.632868	0.59225	0.626621	0.444428	0.500902	0.379928	0.155566	-0.0654241	0.502444	0.728181	0.722962	0.377021	0.652398	0.687795		AluSg4_dup1579	0.339247	0.485101	-0.0722606	0.56117	0.179345	0.473007	0.219701	0.632235	0.212929	0.402074	0.477619	0.435135	-0.19702	0.390473	0.617705	0.0993069	-0.170165	0.421687	0.140107	-0.185133	0.340442	0.565245	-0.253274	-0.21732	-0.389625
AluSx_dup125170	0.0127715	0.518277	0.0639315	0.463105	0.564978	-0.0595155	0.532749	0.653162	0.522124	0.44641	0.704192	0.271794	0.49074	0.57955	0.307208	0.043608	0.661019	0.712682	0.708138	0.174747	0.629177	0.51306		Charlie4z_dup2145	0.459192	0.371293	-0.103463	0.560693	0.27827	0.427116	0.209091	0.532103	0.265387	0.411736	0.51345	0.279304	-0.127077	0.370713	0.415217	0.235812	-0.0955282	0.32427	0.0888224	-0.244363	0.412003	0.480458	-0.377156	-0.121193	-0.409861
AluJb_dup91521	0.0184739	0.553176	0.0413098	0.526141	0.617501	-0.00159384	0.619156	0.744957	0.579904	0.456845	0.82147	0.333069	0.495676	0.563503	0.290133	-0.0182126	0.710004	0.763719	0.708042	0.233512	0.727754	0.61793		MER33_dup2669	0.248727	0.415663	-0.0229439	0.464625	0.316727	0.383715	0.0814829	0.587729	0.358871	0.306874	0.540885	0.36003	-0.2621	0.471824	0.541669	0.147135	0.0866048	0.406514	0.207805	-0.0653229	0.330245	0.49767	-0.13633	-0.213738	-0.550054
AluSx3_dup15447	0.0254175	0.389094	0.0954704	0.390587	0.421487	0.0529432	0.526073	0.576699	0.394076	0.28755	0.621023	0.19723	0.408343	0.42192	0.302198	-0.0856321	0.533916	0.59135	0.606971	0.0864666	0.5588	0.445951		MIR_dup78538	0.186895	0.205258	0.0121451	0.354178	0.178817	0.125671	0.199979	0.284877	0.196151	0.107731	0.340741	0.220822	-0.0908916	0.260959	0.23041	0.167818	0.00948851	0.0138077	0.154752	0.0326702	0.186337	0.169174	-0.307903	-0.0996566	-0.276583
L2a_dup142770	0.0291539	0.523531	0.108194	0.537474	0.627794	0.0673996	0.583847	0.735997	0.573237	0.465631	0.728947	0.365948	0.474748	0.620155	0.366048	-0.0597776	0.675076	0.750074	0.679422	0.312364	0.637925	0.5766		MIR_dup155684	0.204511	0.282155	-0.189611	0.433154	0.269599	0.456497	0.142426	0.462064	0.276417	0.349226	0.337244	0.286619	-0.163177	0.304602	0.360786	0.156255	-0.00858234	0.18495	0.00709656	-0.074057	0.34951	0.357549	-0.31675	-0.174418	-0.369896
L1M5_dup62965	-0.0767264	0.411922	0.083025	0.396311	0.507287	0.0185595	0.500441	0.615147	0.403689	0.345647	0.68971	0.184275	0.412937	0.557916	0.26097	0.0264332	0.632522	0.62522	0.699859	0.117429	0.579355	0.387348		MIR_dup119919	0.121963	0.0541266	-0.0130089	0.320611	0.203175	0.353076	0.271324	0.256663	0.241539	0.108491	0.454055	0.153889	-0.183508	0.361793	0.135042	-0.0668134	-0.102274	0.476608	0.185349	-0.19747	0.400289	0.388873	-0.171943	-0.0968462	-0.345142
MER39_dup2897	0.0693445	0.0672488	-0.0339821	0.0465493	0.112491	0.111048	0.121403	0.254046	0.167739	0.0535076	0.294811	0.035951	0.186705	0.220259	0.0704301	0.00956918	0.24784	0.214596	0.214727	0.0466355	0.249254	0.120429		L2c_dup10179	0.409008	0.475486	0.0238305	0.582257	0.304571	0.510646	0.227059	0.712632	0.279873	0.418364	0.541201	0.453576	-0.225408	0.455026	0.603816	0.114631	-0.0886001	0.31954	0.116541	-0.18251	0.391892	0.66141	-0.33407	-0.20466	-0.466212
L2a_dup159963	0.0637294	0.391815	0.0139857	0.370246	0.476027	-0.0591719	0.56123	0.556078	0.387294	0.300696	0.700764	0.141719	0.462213	0.587201	0.334905	-0.00136856	0.666854	0.623822	0.668896	0.0454859	0.588561	0.332644		L1MB3_dup11349	0.196288	0.0958075	-0.0230492	0.338554	0.253521	0.376048	0.329204	0.279205	0.278536	0.15868	0.469661	0.180609	-0.131707	0.404751	0.158892	-0.030528	-0.107729	0.491936	0.200688	-0.243237	0.468607	0.454312	-0.208895	-0.120663	-0.367858
L2b_dup82195	0.109905	0.439962	0.0289546	0.439437	0.521899	-0.0452458	0.514365	0.637662	0.535068	0.417842	0.751045	0.269689	0.446474	0.558866	0.307064	0.00793085	0.636889	0.726888	0.74987	0.133782	0.639328	0.473205		MER104_dup1505	0.147813	0.174555	-0.0225701	0.200847	0.102287	0.170971	0.102227	0.277357	0.104978	0.0665871	0.37193	0.125164	-0.2019	0.20472	0.242838	0.0570575	-0.0379015	0.442462	0.200777	-0.0413609	0.111554	0.246287	0.20184	-0.129528	-0.287163
MIRb_dup208700	0.00502417	0.302482	0.0456189	0.286846	0.365957	0.0385493	0.42413	0.558182	0.411543	0.238718	0.677166	0.112114	0.364193	0.487961	0.203083	-0.0394195	0.599981	0.617469	0.721912	-0.0329143	0.463855	0.34542		AluJo_dup65238	0.304652	0.44885	-0.0771924	0.628933	0.352985	0.599197	0.170908	0.647953	0.409023	0.451301	0.546756	0.359279	-0.334071	0.497357	0.531734	0.161658	-0.0338337	0.292418	0.0766712	-0.150918	0.504568	0.526666	-0.477773	-0.216115	-0.527378
L2b_dup84065	0.0852519	0.348335	0.080518	0.365888	0.385395	0.0150021	0.431756	0.56647	0.427016	0.290149	0.696965	0.179157	0.385497	0.500421	0.195989	-0.017472	0.572009	0.637053	0.718603	0.0262218	0.496113	0.388767		L2_dup55491	0.470432	0.544179	-0.0648171	0.589168	0.238793	0.509371	0.26036	0.615519	0.307934	0.39342	0.462545	0.446491	-0.160555	0.523437	0.5764	0.00792613	-0.0720983	0.308636	0.103534	-0.206314	0.397143	0.679809	-0.366217	-0.209554	-0.421768
L2c_dup132798	0.0968234	0.346213	0.113761	0.342123	0.507883	-0.00324323	0.63029	0.660909	0.369646	0.239141	0.777243	0.0489256	0.398023	0.656015	0.399464	-0.063671	0.725776	0.633356	0.630082	0.0516254	0.56063	0.339863		MER63D_dup1602	0.252655	0.348985	0.0113093	0.499477	0.231255	0.360079	0.200745	0.57192	0.267175	0.409941	0.3841	0.386219	-0.181821	0.472271	0.52631	0.143767	-0.108655	0.352348	0.0784947	-0.1886	0.355678	0.444258	-0.275547	-0.17861	-0.374066
Kanga1c_dup35	0.0523788	0.412012	-0.0311273	0.496491	0.452155	-0.0591254	0.351308	0.578779	0.482193	0.4746	0.615275	0.415369	0.419381	0.332891	0.205796	0.0118091	0.428878	0.639293	0.625589	0.282853	0.599924	0.568254		L1ME3C_dup11917	0.22169	0.380269	-0.00355718	0.547013	0.288374	0.469839	0.232015	0.652167	0.374747	0.418106	0.433644	0.501397	-0.229826	0.501411	0.584741	0.0798511	-0.0232333	0.242302	0.064122	-0.184327	0.472665	0.48353	-0.365419	-0.211288	-0.448876
L1MC_dup3236	-0.0667636	-0.310826	-0.156131	-0.326041	-0.36115	-0.0554041	-0.453627	-0.496716	-0.321641	-0.24605	-0.600139	-0.166875	-0.411626	-0.464357	-0.29177	0.0421175	-0.510861	-0.50031	-0.532423	-0.0687687	-0.470856	-0.29915		MER117_dup437	0.28718	0.11797	0.102261	0.376269	0.149973	0.21205	0.442061	0.380725	0.239821	0.188172	0.594939	0.200253	-0.241011	0.338844	0.286185	0.0942263	-0.0951412	0.474655	0.206059	-0.0135486	0.342814	0.333182	-0.1111	-0.221601	-0.420487
MIR3_dup1332	-0.0301094	0.135164	0.110331	0.174075	0.286579	-0.0250034	0.16404	0.311407	0.238604	0.177345	0.316943	0.165036	0.249829	0.20138	0.155367	0.0200266	0.239801	0.282202	0.310403	0.119004	0.284795	0.19073		L1PA7_dup5925	0.323111	0.446373	0.0149847	0.501362	0.165305	0.442423	0.159338	0.617057	0.207054	0.38903	0.457582	0.367243	-0.179508	0.36308	0.560679	0.071026	-0.165766	0.479078	0.0255788	-0.1371	0.399533	0.516682	-0.295334	-0.0787529	-0.47761
MLT1B_dup12151	-0.040346	0.172891	-0.047079	0.30434	0.188988	-0.0180219	0.0360468	0.312412	0.327721	0.300483	0.19591	0.249215	0.265889	0.0903326	-0.0189642	0.0255117	0.139872	0.304639	0.244734	0.26936	0.378011	0.311166		L2a_dup29709	0.20083	0.117033	0.0901954	0.121483	0.0600123	0.110322	0.204125	0.21947	0.108261	0.0706676	0.22812	0.14346	-0.033678	0.181186	0.20618	-0.00284559	-0.0624251	0.182693	0.0746473	-0.0373223	0.155121	0.189337	-0.0404411	-0.134657	-0.144113
FLAM_C_dup19851	-0.0089684	0.468516	-0.00820768	0.542181	0.419999	-0.0149854	0.13056	0.391666	0.602143	0.584559	0.281577	0.619537	0.3798	0.013574	0.025435	-0.110696	0.131256	0.50833	0.462373	0.479959	0.517455	0.686609		L1MC2_dup4254	0.302913	0.453766	-0.0352961	0.633662	0.287993	0.521349	0.35562	0.695506	0.319571	0.368071	0.565468	0.456487	-0.278563	0.494338	0.619469	0.0956206	-0.0755847	0.308577	0.0921858	-0.215904	0.454796	0.559729	-0.478649	-0.202194	-0.469204
HUERS.P3.int_dup565	0.0766234	0.220794	0.104894	0.25939	0.332552	-0.0586568	0.462435	0.496167	0.287451	0.14938	0.621836	0.042963	0.27556	0.523924	0.339185	-0.0586568	0.569855	0.525978	0.519378	0.00301171	0.415675	0.231997		MIRb_dup191402	0.292999	0.198949	-0.0216168	0.445105	0.287854	0.336608	0.22421	0.415764	0.305871	0.251955	0.416627	0.230524	-0.215691	0.349601	0.272374	0.185476	-0.0480743	0.270213	0.0809622	-0.192268	0.371655	0.311978	-0.422627	-0.0826503	-0.372242
AluSp_dup7770	0.0614228	0.565641	-0.0108335	0.563878	0.625527	-0.00824886	0.391804	0.611113	0.639435	0.596809	0.570092	0.531846	0.545445	0.411893	0.217878	-0.020033	0.479853	0.662047	0.616491	0.39555	0.59476	0.619146		MLT1K_dup15168	0.445361	0.395802	-0.0695157	0.603721	0.288981	0.529524	0.341944	0.611904	0.293563	0.399064	0.544117	0.380495	-0.194376	0.399883	0.478908	0.0503333	-0.0604697	0.249645	0.0614318	-0.172726	0.472894	0.596143	-0.435171	-0.245934	-0.425938
MIRb_dup8415	0.0123528	-0.554468	-0.0377759	-0.517344	-0.57724	-0.00096598	-0.503586	-0.635329	-0.528883	-0.477335	-0.702219	-0.414394	-0.427756	-0.50665	-0.345716	0.0592236	-0.597782	-0.740193	-0.686082	-0.304315	-0.681531	-0.587186		Tigger3b_dup1616	0.382011	0.391905	-0.0555877	0.605396	0.352523	0.472114	0.247182	0.594382	0.328663	0.444138	0.532643	0.362279	-0.212271	0.431005	0.490963	0.176866	-0.000710733	0.345103	0.0856579	-0.163336	0.497328	0.506794	-0.402965	-0.189129	-0.527557
MIRb_dup145475	-0.0398623	0.108885	0.0424163	0.238716	0.154025	0.00713034	0.0507161	0.292172	0.277972	0.21085	0.248964	0.16363	0.211805	0.200595	0.0651025	0.0596514	0.200723	0.289903	0.256883	0.17788	0.32175	0.234824		MIRb_dup78818	0.292197	0.328566	-0.0447795	0.426812	0.221356	0.344415	0.260377	0.491692	0.269074	0.283191	0.385834	0.404835	-0.106709	0.441889	0.470683	0.116479	-0.0758196	0.410511	0.170564	-0.198968	0.32642	0.451041	-0.175226	-0.189243	-0.36915
AluSq2_dup39773	0.00696281	-0.436086	-0.256218	-0.350562	-0.561918	-4.63e-05	-0.661458	-0.689554	-0.348842	-0.235893	-0.696869	-0.0873317	-0.318181	-0.6912	-0.546163	0.0585327	-0.677448	-0.659396	-0.601787	-0.144046	-0.566383	-0.385359		MIRb_dup119123	0.333695	0.296993	-0.0151067	0.559212	0.351653	0.443512	0.273603	0.562417	0.378036	0.322533	0.576411	0.27518	-0.19153	0.444909	0.416744	0.198123	0.040842	0.248782	0.191002	-0.0743062	0.389416	0.457657	-0.356558	-0.167659	-0.538903
AluSx3_dup14671	0.11267	0.300629	0.0674969	0.363755	0.332433	0.0222006	0.381486	0.434991	0.346913	0.312704	0.496821	0.209498	0.374742	0.271246	0.134122	-0.0226441	0.389111	0.481967	0.530222	0.125749	0.493889	0.36758		Plat_L3_dup657	0.243381	0.26177	-0.0539177	0.444154	0.262836	0.381591	0.184348	0.394983	0.395374	0.235428	0.392852	0.369577	-0.180724	0.355454	0.323554	0.201271	0.0215949	0.144702	0.161052	-0.0726107	0.337192	0.412424	-0.375977	-0.130896	-0.419651
L2c_dup125183	0.0772581	0.357054	0.0198187	0.33301	0.395554	-0.0457146	0.409197	0.552015	0.420692	0.303462	0.647327	0.219364	0.341202	0.448345	0.137066	-0.0457146	0.53805	0.624638	0.708768	0.0460571	0.48374	0.427731		L2c_dup2163	0.207893	0.212064	0.0145754	0.507881	0.334159	0.360449	0.335328	0.523055	0.381291	0.306491	0.461912	0.345591	-0.156782	0.339024	0.387511	0.250119	-0.0589183	0.301647	0.0431673	-0.125177	0.451234	0.37078	-0.418924	-0.157971	-0.469696
MLT1K_dup15143	0.00986747	0.428932	0.0204926	0.414371	0.436797	-0.0338862	0.439226	0.553695	0.468437	0.381265	0.611491	0.291099	0.381478	0.471927	0.215433	-0.0338862	0.551844	0.618453	0.635263	0.137048	0.562599	0.473953		MIRb_dup82652	0.347744	0.215052	-0.00463944	0.38554	0.20361	0.205978	0.333222	0.388539	0.209474	0.104336	0.508681	0.202933	-0.183473	0.318726	0.29792	0.118208	-0.028913	0.262431	0.169708	-0.0320164	0.302486	0.311196	-0.214973	-0.101614	-0.401686
AluY_dup82377	-7.24e-05	-0.425722	-0.00312255	-0.434635	-0.327972	-0.0633937	-0.174003	-0.320919	-0.43585	-0.441794	-0.326221	-0.443431	-0.34179	0.0472138	-0.036586	-0.0365683	-0.0932229	-0.432347	-0.384009	-0.392629	-0.514058	-0.543401		L1MA7_dup8129	0.309627	0.480955	0.0154692	0.598683	0.222509	0.507467	0.216961	0.68463	0.31667	0.464942	0.411694	0.491442	-0.102112	0.479165	0.672111	0.234885	-0.121436	0.48175	0.0340697	-0.273458	0.50865	0.559749	-0.24555	-0.225097	-0.466475
FLAM_A_dup996	0.0733061	0.559127	0.00853921	0.652359	0.567526	-0.0457729	0.271822	0.569803	0.776614	0.687377	0.41254	0.716314	0.397824	0.228431	0.255993	0.0114404	0.305953	0.596048	0.432942	0.672459	0.609063	0.776439		MLT1J_dup14252	0.429561	0.390746	0.0244522	0.543912	0.288179	0.351071	0.326173	0.65386	0.271117	0.316136	0.626885	0.376204	-0.218442	0.452504	0.554204	0.162035	-0.0602441	0.381284	0.158989	-0.118211	0.370232	0.497736	-0.298368	-0.106915	-0.543934
AluSz6_dup35067	-0.0509273	0.393656	-0.02374	0.460845	0.41676	0.00955282	0.369682	0.642341	0.566636	0.423158	0.598868	0.366591	0.331167	0.406254	0.198752	-0.00215651	0.49201	0.644002	0.588156	0.275457	0.564101	0.575411		L2a_dup45950	0.102845	0.0400002	0.0526267	0.286207	0.21887	0.297733	0.288497	0.210405	0.273842	0.10958	0.379866	0.212191	-0.0385937	0.425612	0.154225	-0.00535335	-0.0574083	0.374286	0.279885	-0.182315	0.353106	0.340031	-0.119274	-0.0992214	-0.33066
AluSx3_dup28247	-0.0970694	-0.407383	-0.157225	-0.420308	-0.471373	-0.0185608	-0.545544	-0.499705	-0.352391	-0.329902	-0.584012	-0.16511	-0.479487	-0.508954	-0.448393	0.0179136	-0.538887	-0.53026	-0.483691	-0.219649	-0.511363	-0.258856		AluSx_dup7797	0.261892	0.400336	-0.110667	0.601632	0.267652	0.555948	0.190637	0.707937	0.330828	0.487114	0.512572	0.463296	-0.221276	0.492624	0.602947	0.149778	-0.064469	0.307411	0.0479625	-0.221893	0.510974	0.574022	-0.402651	-0.209701	-0.464226
MIRb_dup155567	0.069352	0.562078	0.00228916	0.559752	0.61192	0.0657611	0.525593	0.702358	0.608303	0.514357	0.705089	0.425144	0.503652	0.553221	0.35231	-0.0511323	0.618739	0.75676	0.738372	0.323277	0.726664	0.612378		MIRb_dup208747	0.395384	0.43399	-0.0758101	0.60977	0.2741	0.522341	0.20461	0.65897	0.284116	0.50399	0.492611	0.396173	-0.293089	0.433452	0.545371	0.123658	-0.061645	0.276143	-0.0322544	-0.134786	0.515045	0.53229	-0.506733	-0.199154	-0.473715
L2b_dup49351	-0.00852699	-0.49236	0.0188033	-0.490926	-0.411676	0.0465366	-0.340166	-0.4494	-0.45262	-0.519851	-0.450314	-0.468652	-0.254814	-0.0958418	-0.0209217	0.0730432	-0.23248	-0.580953	-0.507333	-0.398874	-0.61976	-0.626728		Charlie1a_dup4072	0.223821	0.270882	-0.0982004	0.30876	0.0737453	0.240374	0.138549	0.362384	0.102272	0.287034	0.326295	0.201283	-0.10072	0.167007	0.332741	0.1216	-0.15651	0.360772	0.0508272	-0.128087	0.245865	0.387981	-0.177032	0.000187793	-0.295323
MER96_dup859	-0.0158133	0.464693	0.0407694	0.521427	0.496476	0.05664	0.506333	0.631522	0.593413	0.457159	0.691048	0.336823	0.521352	0.55606	0.332692	0.0110468	0.607228	0.695861	0.672011	0.264811	0.653768	0.50077		MER31A_dup1017	0.312251	0.394343	-0.0818111	0.552402	0.180535	0.399536	0.100167	0.558133	0.134097	0.339619	0.459908	0.33318	-0.0813013	0.286346	0.494008	0.135567	-0.109291	0.298439	0.0599213	-0.201544	0.330287	0.441783	-0.325282	-0.124863	-0.3387
L2b_dup91372	0.0199425	0.508903	0.0706492	0.509799	0.598963	0.0339534	0.608325	0.741239	0.527209	0.427353	0.746127	0.305604	0.507437	0.515544	0.301998	-0.067978	0.666031	0.716362	0.682732	0.255369	0.701679	0.569682		AluSx1_dup102434	0.291941	0.340038	0.0125741	0.591314	0.320069	0.435767	0.276928	0.611799	0.371379	0.391206	0.466467	0.449554	-0.195002	0.488275	0.562517	0.0759411	0.0485446	0.254242	0.0457088	-0.0635096	0.451728	0.503639	-0.464797	-0.27858	-0.492904
AluSx1_dup12202	-0.0515217	0.502093	0.113141	0.476948	0.540863	-0.0468454	0.556919	0.59312	0.437437	0.430926	0.664204	0.246983	0.503157	0.413131	0.179608	-0.0468454	0.544016	0.669363	0.667332	0.188732	0.680584	0.474865		MIRb_dup207370	0.412573	0.373864	0.0533039	0.511383	0.254482	0.417005	0.294849	0.581317	0.231352	0.369574	0.510478	0.372604	-0.211212	0.401802	0.502174	0.0392927	-0.0218722	0.276706	0.0601125	-0.192933	0.447496	0.525717	-0.388084	-0.109425	-0.45202
MIRb_dup188528	-0.0635123	0.319181	0.0539278	0.320008	0.41334	-0.0635619	0.354755	0.540014	0.446312	0.306904	0.576271	0.200426	0.368632	0.541008	0.180386	0.00284071	0.589416	0.558848	0.57741	0.0663211	0.474233	0.357551		AluJo_dup64903	0.474224	0.423655	-0.175121	0.595304	0.280325	0.5633	0.219424	0.566767	0.321166	0.48838	0.503949	0.321014	-0.18447	0.323209	0.399058	0.10405	-0.0195007	0.291881	0.0443924	-0.186296	0.514221	0.538748	-0.357289	-0.262143	-0.434943
AluSz_dup82447	0.0193517	0.245381	0.142285	0.233998	0.358743	-0.0137288	0.512602	0.544951	0.290682	0.146347	0.701883	-0.00168083	0.358355	0.587982	0.28683	-0.0196571	0.642091	0.555831	0.641888	-0.107369	0.475827	0.201286		MIRc_dup36769	0.190937	-0.0296585	-0.106655	0.253616	0.00992371	0.196014	0.207004	0.0912684	-0.065004	0.118814	0.298247	-0.122422	-0.150081	-0.0236185	-0.018084	0.0899684	-0.146991	0.225011	0.020832	-0.115881	0.276729	0.0287026	-0.260601	0.018639	-0.12418
MIRb_dup14841	-0.185778	-0.197547	-0.0450953	-0.275643	-0.172509	0.04805	-0.230873	-0.266719	-0.188528	-0.175863	-0.378289	-0.190858	-0.350116	-0.147674	-0.176156	0.0405706	-0.214669	-0.384234	-0.393097	-0.0199518	-0.372865	-0.227458		L1MCc_dup2559	0.202532	0.511036	0.057543	0.542961	0.208675	0.492783	0.135509	0.709811	0.249928	0.36585	0.455899	0.462487	-0.188787	0.50681	0.717682	0.0999266	-0.085584	0.299663	0.0795883	-0.25199	0.320207	0.588076	-0.278923	-0.146368	-0.398281
MER39_dup2398	0.043825	0.316811	0.165137	0.352939	0.471391	-0.0817877	0.403738	0.605349	0.520916	0.275485	0.748221	0.245513	0.373522	0.567715	0.394035	-0.0664225	0.627022	0.660203	0.64291	0.115669	0.508308	0.398564		AluSx_dup140816	0.307622	0.398504	-0.0620826	0.530587	0.323371	0.487562	0.129098	0.572647	0.285412	0.442251	0.415944	0.349304	-0.203435	0.386392	0.506409	0.286994	-0.0384032	0.333724	0.0568507	-0.189716	0.442031	0.466775	-0.38498	-0.129966	-0.47657
L2a_dup97389	-0.0372775	0.529594	0.0894658	0.580456	0.613445	-0.062729	0.62181	0.742626	0.53272	0.494445	0.751254	0.335672	0.510746	0.467405	0.338806	-0.0296379	0.609516	0.742604	0.687283	0.316274	0.772002	0.606929		L2c_dup13417	0.386426	0.427653	-0.0960237	0.556689	0.193904	0.478187	0.226245	0.556566	0.258909	0.291991	0.492803	0.379542	-0.114438	0.349059	0.484037	0.121763	-0.0701374	0.202718	-0.00199421	-0.16482	0.375596	0.501657	-0.334955	-0.240195	-0.34106
MER103C_dup6518	-0.029296	0.307866	0.135655	0.31783	0.410614	-0.0492719	0.338492	0.577716	0.458242	0.292691	0.564669	0.227425	0.300478	0.51133	0.33262	0.036613	0.487174	0.527519	0.483952	0.227502	0.44355	0.410095		MER5A1_dup11472	0.26344	0.337851	0.0281071	0.47119	0.394043	0.410356	0.0938002	0.555943	0.373751	0.283708	0.493742	0.380776	-0.240595	0.500978	0.48066	0.198685	0.0993848	0.31287	0.19268	-0.00375282	0.334245	0.41844	-0.283986	-0.123498	-0.60642
HUERS.P3.int_dup167	0.00650888	0.398974	0.0792285	0.438238	0.463519	0.0883484	0.556019	0.638504	0.475252	0.379377	0.731569	0.220088	0.452021	0.528496	0.255065	-0.0581363	0.63636	0.689583	0.700714	0.153595	0.650472	0.449975		MLT1A1_dup4646	0.403056	0.411802	-0.00182096	0.639463	0.250336	0.560653	0.31693	0.67348	0.291799	0.450071	0.49206	0.414693	-0.235294	0.475674	0.568298	0.0518624	-0.0853878	0.260293	-0.0141609	-0.204031	0.524465	0.580713	-0.516377	-0.214749	-0.435118
L2c_dup138741	-0.0223255	0.521678	0.0572868	0.489042	0.613834	-0.0258199	0.583325	0.727401	0.597406	0.475382	0.787877	0.275816	0.523166	0.620352	0.282861	-0.0309512	0.725093	0.75403	0.749778	0.168194	0.697556	0.558996		MIR3_dup23860	0.268134	0.14733	-0.119693	0.372296	0.179832	0.296605	0.168668	0.274931	0.232617	0.176486	0.410189	0.0948327	-0.1706	0.158411	0.144763	0.10251	-0.080141	0.23396	0.0750662	0.0155624	0.268587	0.39018	-0.283065	-0.102055	-0.33598
MIR3_dup67464	0.0191014	0.375402	0.0235272	0.338514	0.404767	0.00995598	0.414608	0.562729	0.368198	0.321687	0.529656	0.186868	0.336004	0.276974	0.0028913	-0.0885957	0.406571	0.549593	0.543763	0.0929249	0.500758	0.513566		MLT1L_dup3293	0.422611	0.328905	-0.0246065	0.508012	0.289242	0.365081	0.444558	0.539023	0.398957	0.310291	0.536254	0.450125	-0.185465	0.48207	0.438942	0.11611	0.024536	0.233533	0.181166	-0.0983506	0.419799	0.421215	-0.240655	-0.284333	-0.458897
MER8_dup1714	-0.0695272	0.351681	0.200803	0.284752	0.373888	-0.0442152	0.313879	0.39633	0.22404	0.286949	0.489137	0.156862	0.370821	0.202261	0.11634	0.0194963	0.321486	0.451972	0.541783	0.109152	0.462168	0.343911		MLT1D_dup16385	0.351965	0.286899	-0.0635108	0.724093	0.337832	0.534184	0.356011	0.605358	0.391654	0.432426	0.558972	0.361904	-0.275067	0.436323	0.460922	0.383188	-0.111477	0.387389	0.0661376	-0.15936	0.571767	0.423458	-0.595164	-0.174653	-0.56687
L1MC4_dup10533	0.0579777	0.363415	-0.0177966	0.359935	0.376555	-0.05295	0.332702	0.465972	0.400533	0.329453	0.494317	0.269121	0.333858	0.305435	0.170075	-0.05295	0.40046	0.541066	0.540406	0.173595	0.548562	0.418748		HERVL.int_dup1737	0.262633	0.368578	-0.0322407	0.546135	0.293884	0.499895	0.204296	0.580998	0.280563	0.322556	0.501108	0.333375	-0.185448	0.474805	0.497996	0.112229	-0.0900612	0.365758	0.068455	-0.19362	0.378554	0.545079	-0.313517	-0.183376	-0.426224
L4_dup8718	0.00629326	0.324636	0.0868048	0.335636	0.442776	0.0388641	0.285545	0.490859	0.498822	0.357247	0.518354	0.316249	0.336672	0.43376	0.264688	-0.00428801	0.453916	0.539192	0.542613	0.221439	0.451911	0.40359		MLT1K_dup15870	0.299634	0.359893	-0.071218	0.64839	0.436298	0.581245	0.23549	0.644857	0.50547	0.393523	0.597009	0.421536	-0.30253	0.544601	0.507308	0.254088	0.071901	0.384333	0.0912582	-0.0788226	0.58118	0.519004	-0.409564	-0.285797	-0.659891
MIRc_dup71630	-0.0422098	-0.500168	-0.0764197	-0.468561	-0.623557	-0.0951876	-0.617071	-0.702975	-0.612797	-0.43736	-0.666827	-0.274104	-0.445721	-0.773611	-0.451689	0.00680117	-0.759651	-0.678662	-0.581902	-0.285954	-0.574471	-0.490759		MLT1F_dup903	0.499652	0.513119	-0.0315049	0.644931	0.265095	0.520151	0.308125	0.665022	0.295648	0.400726	0.591436	0.397996	-0.226988	0.453519	0.557491	0.138189	-0.0651291	0.360655	0.10393	-0.193323	0.441872	0.549861	-0.372118	-0.209061	-0.494302
L1M5_dup11232	-0.172099	-0.35907	0.00645167	-0.442597	-0.405912	0.013305	-0.44871	-0.486633	-0.422712	-0.347263	-0.611782	-0.265181	-0.458129	-0.460294	-0.296783	0.0092415	-0.522887	-0.580813	-0.538009	-0.194153	-0.542325	-0.351511		Kanga1c_dup35	0.362199	0.37363	-0.0610953	0.481052	0.190121	0.414698	0.263806	0.524934	0.200667	0.26863	0.445602	0.313336	-0.138294	0.342986	0.471328	0.0876925	-0.125726	0.415552	0.100244	-0.139627	0.359819	0.47529	-0.226477	-0.137599	-0.415347
AluSp_dup32352	0.0150702	0.345147	0.0899285	0.289638	0.462051	0.00757783	0.51667	0.550803	0.226672	0.200747	0.596799	0.0596408	0.398652	0.500871	0.379356	-0.0400211	0.573421	0.514866	0.526045	0.0498084	0.517369	0.24268		AluSz6_dup21941	0.224593	0.301543	-0.0122364	0.673769	0.321591	0.561825	0.325848	0.64487	0.47953	0.37715	0.534614	0.452722	-0.271746	0.542952	0.544333	0.25992	-0.0687552	0.470413	0.0998636	-0.127983	0.524105	0.510104	-0.42438	-0.241242	-0.600291
MIR_dup64656	0.06659	0.6268	-0.0302603	0.611827	0.6065	0.0102649	0.44279	0.600285	0.573418	0.635706	0.554943	0.480307	0.586561	0.291404	0.161501	-0.0216582	0.410233	0.633452	0.618357	0.432861	0.651335	0.661486		AluSz_dup6295	0.331404	0.317284	0.160009	0.421367	0.308236	0.2569	0.319364	0.532178	0.392378	0.230539	0.598935	0.36234	-0.248039	0.49441	0.475513	0.0835691	0.104366	0.384796	0.16581	0.0546438	0.38369	0.452847	-0.190297	-0.257092	-0.588867
L1ME5_dup1684	-0.10233	0.335027	0.072805	0.282241	0.393662	0.101047	0.499595	0.551082	0.335484	0.251852	0.653214	0.108383	0.411306	0.497173	0.10018	-0.0140796	0.617708	0.569213	0.632267	-0.0199122	0.49954	0.343371		L3b_dup339	0.414181	0.173143	0.000943929	0.47126	0.347457	0.344025	0.366636	0.460411	0.300837	0.280147	0.618411	0.198014	-0.21841	0.353569	0.292419	0.148715	0.0155448	0.239492	0.220299	-0.139674	0.409811	0.404077	-0.336151	-0.226785	-0.410324
AluJr_dup68716	-0.00133685	0.477956	0.0881768	0.469559	0.51113	-0.0561828	0.541138	0.607537	0.492087	0.44986	0.703674	0.272331	0.50174	0.47406	0.17876	-0.000562425	0.614495	0.684095	0.723615	0.182449	0.660776	0.511126		MIR_dup164388	0.349467	0.415551	-0.0976282	0.686203	0.381016	0.580803	0.190966	0.68066	0.399005	0.48178	0.570973	0.416375	-0.235271	0.473403	0.560834	0.250203	0.00163735	0.29838	0.0169533	-0.105936	0.547822	0.513182	-0.489929	-0.222792	-0.592613
L2b_dup7121	0.0643878	0.432197	0.0140188	0.372216	0.502035	-0.00980203	0.549209	0.636998	0.40798	0.31076	0.745357	0.143838	0.444227	0.49333	0.260218	0.0322612	0.592829	0.630319	0.680685	0.0841691	0.639749	0.438533		MER2_dup9049	0.260357	0.409193	0.0443776	0.466911	0.315783	0.347751	0.160179	0.541159	0.301907	0.234183	0.360166	0.433777	-0.131487	0.362634	0.49839	0.252993	0.0351673	0.102634	0.0124357	-0.0872532	0.338846	0.41475	-0.290837	-0.140259	-0.426857
AluSc_dup11679	0.00520078	0.575391	0.0270612	0.640389	0.664732	0.0449453	0.526184	0.718313	0.709724	0.617302	0.672341	0.478241	0.60912	0.509084	0.25628	-0.0102475	0.595332	0.732197	0.692086	0.416341	0.70116	0.674564		MIR_dup170921	0.201056	0.130739	-0.124074	0.608001	0.581671	0.564735	0.156226	0.515991	0.525308	0.312733	0.586334	0.233982	-0.230311	0.473815	0.339727	0.431388	0.13299	0.30676	0.277887	-0.0962552	0.526086	0.319068	-0.438828	-0.227713	-0.646165
LTR78_dup1257	0.00552734	0.554879	-0.00604995	0.666233	0.536502	-0.0644783	0.287514	0.538282	0.628812	0.664463	0.411895	0.593318	0.508978	0.2248	0.229734	-0.00512442	0.288271	0.624449	0.533656	0.57318	0.676337	0.66486		AluSx1_dup13951	0.220943	0.271202	-0.0350083	0.486466	0.391125	0.438084	0.198409	0.429839	0.407641	0.258048	0.546848	0.229704	-0.275786	0.410389	0.357124	0.206681	0.159018	0.266808	0.309093	0.13741	0.286033	0.348145	-0.202679	-0.309263	-0.576588
MIR_dup156645	0.0651428	0.438853	0.0942953	0.457355	0.558869	0.055519	0.587515	0.645847	0.493399	0.359458	0.723494	0.245079	0.474793	0.579765	0.374147	0.00586477	0.649681	0.657442	0.647579	0.160748	0.582611	0.452763		L1ME4a_dup19882	0.214836	-0.0419155	-0.0417727	0.14231	-0.088875	0.081237	0.191864	0.0974655	-0.0486727	-0.0149391	0.25328	-0.0326753	-0.0855957	0.0118597	0.0440387	0.136275	-0.267948	0.502512	0.0588799	-0.15188	0.128849	0.143621	0.0920485	0.0123687	-0.0987729
MIRb_dup17043	-0.0374809	-0.24702	0.0876829	-0.364442	-0.278977	0.00816378	-0.170804	-0.281301	-0.377934	-0.349509	-0.334522	-0.326689	-0.302044	-0.0986715	0.011206	0.0600033	-0.191736	-0.34345	-0.359063	-0.232516	-0.368692	-0.380538		AluJb_dup142074	0.499481	0.418966	-0.0516706	0.514579	0.199493	0.468977	0.289977	0.566861	0.157438	0.40309	0.464481	0.332148	-0.153074	0.330823	0.48361	0.0574529	-0.0727564	0.311292	0.116526	-0.249517	0.34272	0.487626	-0.274315	-0.175536	-0.340693
MIRb_dup199482	-0.12164	-0.185052	0.0865403	-0.197245	-0.187253	0.0942107	-0.382087	-0.270836	-0.0168563	-0.106875	-0.386574	0.0676866	-0.242778	-0.117842	-0.0829213	0.0548517	-0.23786	-0.322063	-0.331596	-0.0363813	-0.382499	-0.0849632		L2c_dup12029	0.23823	0.2623	0.0745365	0.255906	0.20238	0.174047	0.187967	0.39226	0.237098	0.133295	0.502163	0.226253	-0.191778	0.32941	0.36725	0.0602975	0.054593	0.36425	0.260289	0.0596811	0.172364	0.330889	0.041848	-0.242602	-0.402433
MLT1K_dup3087	-0.00265168	0.501871	0.0083817	0.497515	0.482613	-0.0142347	0.406658	0.541801	0.478321	0.490987	0.482073	0.351901	0.465381	0.23409	0.153401	-0.131747	0.341753	0.557709	0.513097	0.378887	0.69376	0.531639		MER67C_dup1100	0.428616	0.426485	-0.0405567	0.605275	0.244949	0.525915	0.337972	0.617114	0.274358	0.367434	0.597987	0.308563	-0.257344	0.446894	0.509657	0.101929	-0.159392	0.477366	0.0895585	-0.239719	0.484566	0.54452	-0.393451	-0.180134	-0.465532
MIRb_dup101	-0.21699	-0.276383	0.0394974	-0.368621	-0.182369	0.052286	-0.155032	-0.146751	-0.271557	-0.294764	-0.306494	-0.364833	-0.391749	0.105548	-0.0281265	0.027089	-0.0987986	-0.36337	-0.358701	-0.166602	-0.429382	-0.373907		MLT1K_dup16339	0.233545	0.311724	-0.0806656	0.508957	0.17999	0.419076	0.267965	0.546033	0.280095	0.325184	0.464628	0.337716	-0.226111	0.386893	0.46913	0.128877	-0.118912	0.371435	0.150283	-0.0975795	0.308602	0.429193	-0.14871	-0.227911	-0.395462
FLAM_C_dup9143	0.0767313	0.446053	0.131664	0.477679	0.55681	-0.0517903	0.285545	0.514211	0.585734	0.492161	0.430137	0.465811	0.388636	0.41194	0.419928	-0.0397934	0.397429	0.538324	0.43185	0.449122	0.500982	0.483998		MIR3_dup84553	0.512965	0.290073	-0.0945434	0.549218	0.24692	0.475911	0.313911	0.496205	0.231524	0.41877	0.548351	0.171419	-0.128515	0.329825	0.317153	0.0923802	-0.0829589	0.264659	0.0858504	-0.203487	0.381389	0.440031	-0.361907	-0.160395	-0.364322
AluJr_dup57133	0.0568104	0.352527	0.041355	0.352238	0.45238	0.00033612	0.508376	0.648595	0.441003	0.303756	0.737928	0.182118	0.375579	0.535937	0.273765	-0.0951176	0.651385	0.671104	0.661976	0.0680401	0.593487	0.411423		MIRc_dup93285	0.352159	0.385239	-0.059387	0.715881	0.462446	0.568822	0.265446	0.667275	0.449729	0.462573	0.553455	0.454543	-0.224752	0.522073	0.549663	0.252315	0.0526445	0.263337	0.0745762	-0.136598	0.575951	0.506324	-0.602443	-0.223365	-0.614919
AluSq2_dup45159	0.0119917	0.279144	0.175351	0.222943	0.346998	0.0774595	0.376421	0.472376	0.343189	0.210168	0.502457	0.102942	0.34655	0.491624	0.296912	-0.0646648	0.569063	0.51819	0.459687	0.00193894	0.492846	0.298688		MIR3_dup89559	0.470038	0.361223	0.0301607	0.494515	0.206416	0.374772	0.298791	0.570328	0.21831	0.368975	0.495957	0.391349	-0.0621499	0.354776	0.409763	0.102484	-0.129826	0.295027	0.0415724	-0.24177	0.44499	0.437094	-0.334616	-0.104493	-0.379247
L1M5_dup63336	0.107832	0.460877	0.0663451	0.493042	0.461715	-0.140493	0.446387	0.562427	0.426049	0.428417	0.578413	0.380726	0.377344	0.255691	0.276904	-0.0524558	0.414818	0.628557	0.542441	0.301432	0.630736	0.546141		MIR3_dup44407	0.0976952	0.0201293	0.0101141	0.408667	0.602108	0.373985	0.237658	0.300405	0.639131	0.168487	0.583611	0.188595	-0.272342	0.456414	0.176119	0.187846	0.449172	0.159149	0.284276	0.212946	0.418594	0.379989	-0.354517	-0.464205	-0.644389
MER5B_dup2510	-0.0417708	-0.0663857	-0.0658088	-0.182991	-0.115207	0.030459	-0.283572	-0.227388	-0.0452426	-0.015555	-0.399187	-0.0199565	-0.226593	-0.172975	-0.187637	0.0360612	-0.257687	-0.282998	-0.315256	0.0343296	-0.271345	-0.0766345		L1MD1_dup1545	0.408252	0.437868	-0.0120133	0.653731	0.399357	0.610909	0.355776	0.72591	0.43251	0.408643	0.597808	0.473661	-0.247067	0.56039	0.605953	0.185156	0.0316747	0.342606	0.110737	-0.179641	0.566176	0.590515	-0.413771	-0.315981	-0.578265
L2b_dup67242	-0.00343399	0.335525	0.0677569	0.350529	0.426905	0.00823332	0.509021	0.598796	0.352772	0.259629	0.678863	0.114098	0.380063	0.443753	0.299154	-0.0548918	0.550049	0.576212	0.603205	0.081673	0.579634	0.38233		L2c_dup132816	0.337562	0.26585	0.117778	0.448568	0.203249	0.274861	0.352972	0.484506	0.286975	0.288492	0.381387	0.372694	-0.0721253	0.393445	0.381104	0.142835	-0.130628	0.217282	0.0897261	-0.162855	0.391259	0.363934	-0.333803	-0.158077	-0.327291
AluJb_dup449	0.0659105	0.430954	0.0273699	0.478129	0.440606	-0.0469237	0.40856	0.498886	0.505499	0.453916	0.661102	0.351099	0.4404	0.357894	0.19759	-0.0469237	0.488023	0.684628	0.747646	0.162054	0.589582	0.526961		AluSq2_dup14763	0.357419	0.195789	0.0150146	0.677748	0.425359	0.479397	0.367363	0.5542	0.42678	0.349753	0.610849	0.34782	-0.238113	0.484701	0.396305	0.315656	-0.0215355	0.473508	0.113024	-0.0875282	0.588959	0.4012	-0.519573	-0.112999	-0.700686
AluJb_dup114424	0.123324	0.538006	0.0691223	0.617597	0.566699	-0.0858423	0.486165	0.690918	0.618369	0.575739	0.694823	0.456574	0.521957	0.438859	0.301394	-0.0858423	0.531852	0.75281	0.739821	0.375919	0.740034	0.65402		L1MB7_dup12422	0.0410321	0.0739464	-0.149608	0.213019	0.11057	0.248896	0.0930184	0.0597474	0.17127	0.039719	0.0851034	-0.00617913	-0.127456	0.134959	0.0110999	0.0279998	0.0344178	0.012005	-0.0877849	0.0247499	0.222465	0.0701033	-0.233389	-0.0982318	-0.146537
L2c_dup93041	0.010049	0.435467	0.0966989	0.379923	0.464061	-0.0388085	0.47983	0.555756	0.44535	0.339787	0.671279	0.242671	0.420175	0.480276	0.209519	0.0703793	0.595936	0.643109	0.647533	0.0974434	0.544452	0.447769		MIRc_dup100522	0.148157	0.0663618	-0.0471666	0.420025	0.250432	0.354256	0.229405	0.303408	0.271471	0.163546	0.486487	0.133727	-0.194364	0.351586	0.183183	0.192288	-0.0279139	0.3133	0.177298	-0.12086	0.404752	0.281487	-0.317072	-0.151162	-0.374234
MIR_dup93999	0.0470213	0.372657	0.119571	0.37458	0.474127	0.00832093	0.480003	0.589858	0.455542	0.3213	0.640425	0.206848	0.425616	0.633347	0.391458	0.0362845	0.618826	0.629461	0.611589	0.0900417	0.549428	0.402846		MIRc_dup46652	0.328508	0.286976	0.0113902	0.447245	0.185777	0.394585	0.374175	0.556784	0.26223	0.250764	0.433378	0.463041	-0.108998	0.367217	0.466372	-0.00556501	-0.0574169	0.290814	0.0585284	-0.224504	0.416884	0.548955	-0.206223	-0.178075	-0.363253
L1MC5_dup7149	0.0987242	0.236458	0.135014	0.270976	0.348605	-0.0173796	0.433326	0.475884	0.265035	0.164475	0.639344	0.0671268	0.3182	0.474919	0.311831	0.0107152	0.553333	0.544153	0.580663	-0.053836	0.462073	0.247408		L2c_dup137515	0.355259	0.450882	-0.0923688	0.484779	0.18777	0.395366	0.236476	0.600035	0.222318	0.264529	0.485819	0.389957	-0.167202	0.36014	0.49975	0.0582037	-0.0504114	0.193336	0.0656116	-0.194873	0.279682	0.461518	-0.353725	-0.114906	-0.344559
MER33_dup9402	0.0298027	0.328075	0.0959712	0.29563	0.40054	-0.0385438	0.459035	0.539614	0.374722	0.247696	0.689051	0.104633	0.373681	0.510499	0.292471	-0.0385438	0.574852	0.612628	0.758032	-0.0230099	0.477245	0.343737		MIRb_dup220954	0.375177	0.288445	-0.0482485	0.421946	0.19263	0.266595	0.232399	0.380508	0.137507	0.139394	0.408276	0.189324	-0.146291	0.294904	0.324402	0.0886087	-0.00491475	0.19745	0.147713	-0.0645209	0.215996	0.246884	-0.264522	-0.116318	-0.318428
AluSz_dup18086	0.0863986	0.382291	-0.00149363	0.505101	0.412676	-0.0929401	0.25561	0.560014	0.588254	0.446263	0.523251	0.470762	0.403148	0.213732	0.130184	-0.00811902	0.33145	0.588623	0.496279	0.309215	0.582501	0.593408		MIRb_dup103446	0.191299	0.22444	0.00200132	0.382077	0.2183	0.308217	0.149315	0.287965	0.262248	0.278469	0.321967	0.0765743	-0.149543	0.302234	0.226996	0.113425	-0.124911	0.305627	0.0775914	-0.0757003	0.316431	0.336116	-0.332092	-0.0385188	-0.35918
MIR_dup142237	-0.0613592	-0.0519587	0.00265054	-0.0314899	-0.102326	0.0702616	-0.278678	-0.197589	0.0852764	0.0737358	-0.386511	0.159421	-0.118553	-0.226145	-0.122691	-0.00860512	-0.299329	-0.278129	-0.320008	0.169839	-0.251782	0.0639641		L2a_dup48471	0.237086	0.104124	0.0611457	0.367192	0.303507	0.295979	0.380868	0.318646	0.389552	0.181895	0.562881	0.180513	-0.246717	0.358892	0.211955	0.0699224	0.118442	0.28143	0.169206	0.0809811	0.392269	0.415935	-0.223232	-0.298281	-0.485957
AluSx1_dup102434	0.0104014	0.414865	0.0167308	0.335033	0.469849	0.0151716	0.560331	0.64351	0.390517	0.271616	0.718937	0.111888	0.347492	0.478467	0.21296	-0.120884	0.616873	0.626611	0.650919	0.0437263	0.555498	0.475143		L2c_dup53784	0.353597	0.198334	0.0597427	0.385476	0.36571	0.328943	0.319009	0.370179	0.308897	0.221277	0.520131	0.239932	-0.253853	0.391546	0.23886	0.109534	0.0419438	0.22246	0.186323	-0.107177	0.380297	0.391676	-0.247984	-0.245488	-0.385257
L2c_dup132785	0.0211418	0.528575	0.0161778	0.492849	0.61421	0.0172749	0.519547	0.700829	0.609586	0.498488	0.682084	0.37174	0.502307	0.514988	0.283986	-0.0538279	0.623185	0.713008	0.678922	0.279634	0.692707	0.606136		MIR3_dup36379	0.318872	0.379201	-0.0109787	0.516661	0.295535	0.426376	0.288306	0.628462	0.363748	0.372154	0.55176	0.367475	-0.164508	0.449176	0.532056	0.0766092	-0.0468602	0.313285	0.105192	-0.0688124	0.419309	0.56816	-0.318232	-0.205369	-0.511646
Charlie4z_dup2145	0.0388644	0.398567	0.0947188	0.392102	0.469862	0.0239722	0.477409	0.565038	0.483741	0.350249	0.678734	0.229335	0.481991	0.574729	0.296769	-0.0518414	0.631206	0.625665	0.688379	0.0871163	0.537774	0.388232		L2a_dup157686	0.0992502	0.204363	0.0737752	0.0354624	0.0433019	0.0766179	-0.0473636	0.221436	0.00997914	0.116912	0.222933	0.11928	-0.114648	0.0729408	0.193627	-0.042562	-0.0101588	0.185662	0.0642606	-0.0288921	0.0717295	0.153638	0.121755	-0.0563032	-0.140759
AluSq2_dup2403	0.0306802	0.510267	-0.0277935	0.591274	0.421783	-0.0944719	0.0782925	0.368078	0.668731	0.632126	0.248056	0.726498	0.320254	-0.0486719	0.0981424	0.0235775	0.0788064	0.452472	0.330458	0.672626	0.470877	0.729549		L2c_dup28812	0.297351	0.3688	0.0360192	0.46107	0.216119	0.399779	0.343502	0.541764	0.211075	0.312866	0.512106	0.343392	-0.22595	0.363048	0.506844	-0.0189726	-0.0884525	0.4056	0.131443	-0.164879	0.326288	0.598813	-0.231118	-0.192943	-0.39599
L1MC4a_dup5418	0.0721264	0.47565	0.053664	0.524827	0.437093	-0.085461	0.383534	0.501533	0.333069	0.450329	0.469821	0.347539	0.456988	0.151217	0.127262	-0.0499532	0.305347	0.528477	0.489373	0.356215	0.674669	0.507237		MamRep434_dup644	0.28566	0.353257	0.0343284	0.556439	0.455328	0.452865	0.213781	0.580085	0.429363	0.350931	0.606264	0.357838	-0.216078	0.504128	0.495069	0.193619	0.0747652	0.404418	0.255385	-0.117625	0.430219	0.54177	-0.289271	-0.255068	-0.592642
L1MB7_dup16287	0.0647735	0.596641	0.113219	0.523122	0.620927	-0.137667	0.48654	0.489101	0.422886	0.464819	0.517833	0.387445	0.544785	0.274998	0.303468	-0.0783441	0.409202	0.535626	0.512494	0.359597	0.5375	0.483047		L1MA7_dup6345	0.455817	0.422276	-0.0347271	0.492709	0.324192	0.387122	0.237299	0.507718	0.248905	0.28628	0.522089	0.268633	-0.183935	0.348843	0.441061	0.138121	0.0622433	0.242595	0.157813	-0.068559	0.312438	0.464181	-0.273919	-0.148788	-0.486011
MIRb_dup185253	0.028781	0.458564	-0.000703957	0.518496	0.404662	0.0681055	0.360013	0.486357	0.481831	0.463466	0.489591	0.361739	0.466334	0.246439	0.079593	-0.0951463	0.34492	0.566839	0.589463	0.283912	0.590072	0.515787		MLT1K_dup10343	0.380035	0.300858	-0.0202231	0.600958	0.348407	0.451603	0.326761	0.573526	0.396007	0.297713	0.618529	0.347207	-0.200539	0.441659	0.424326	0.308937	-0.0467932	0.348176	0.190171	-0.185512	0.503933	0.45042	-0.420601	-0.164154	-0.540051
AluSx1_dup3918	-0.164996	-0.29285	-0.0676175	-0.365738	-0.302329	-0.0111307	-0.341445	-0.387154	-0.381839	-0.269902	-0.546136	-0.235143	-0.501429	-0.368479	-0.323035	-0.00883433	-0.454173	-0.524097	-0.518227	-0.0868621	-0.481953	-0.313244		AluSz_dup63800	0.45539	0.366591	-0.102135	0.615089	0.356055	0.498688	0.33556	0.600756	0.401457	0.348359	0.575827	0.384507	-0.256271	0.435276	0.425003	0.197037	0.0307749	0.226101	0.1733	-0.15909	0.516654	0.492209	-0.414678	-0.222544	-0.519704
L2c_dup96876	-0.0761741	-0.392039	0.0282116	-0.452534	-0.340228	0.0312966	-0.270401	-0.299064	-0.314488	-0.385904	-0.31633	-0.323387	-0.448008	-0.084591	-0.0890887	0.0467888	-0.160412	-0.396841	-0.404787	-0.289879	-0.5183	-0.392217		AluSp_dup25413	0.285698	0.400074	-0.0817055	0.589052	0.244095	0.577031	0.246241	0.629607	0.342861	0.396147	0.435598	0.508131	-0.209225	0.466224	0.543384	0.0292067	-0.0524594	0.143177	0.0667589	-0.154884	0.394266	0.590196	-0.383468	-0.236286	-0.391132
AluSx3_dup5598	-0.0123849	0.43106	0.00720418	0.494808	0.439958	-0.0808753	0.362272	0.644769	0.549583	0.424373	0.479363	0.403418	0.264679	0.259756	0.196035	-0.0808753	0.363343	0.623074	0.436853	0.373059	0.629845	0.64732		LTR26E_dup179	0.212666	0.165035	0.0120899	0.578287	0.492958	0.526171	0.287338	0.482506	0.53684	0.282605	0.566839	0.331365	-0.276576	0.575674	0.33802	0.245643	0.0887828	0.404807	0.172499	-0.146332	0.613295	0.464157	-0.436439	-0.229837	-0.634694
L2a_dup159962	-0.00183634	0.497056	0.0693526	0.453123	0.555585	0.0280255	0.580003	0.660445	0.542421	0.422149	0.774275	0.239666	0.496747	0.626507	0.297913	-0.0584451	0.739585	0.725478	0.755277	0.117192	0.661239	0.490711		AluSx3_dup24162	0.300313	0.302939	-0.0339261	0.667012	0.402726	0.551977	0.287729	0.639748	0.460727	0.446104	0.642118	0.384659	-0.3184	0.528508	0.52005	0.335501	-0.00713082	0.502638	0.158102	-0.112124	0.584873	0.473	-0.434677	-0.230402	-0.680507
MIRb_dup82645	0.0190742	0.49529	0.0935165	0.482568	0.547079	0.0186519	0.44456	0.562241	0.46586	0.475054	0.575464	0.345567	0.437883	0.344424	0.243494	-0.0512908	0.458894	0.596612	0.595332	0.315969	0.579368	0.521064		AluJo_dup56964	0.373708	0.438836	0.00821448	0.573271	0.36382	0.475006	0.274025	0.658612	0.325908	0.319039	0.626685	0.384881	-0.227502	0.498161	0.560382	0.192668	-0.0384217	0.3956	0.220761	-0.206117	0.404428	0.521305	-0.288139	-0.251804	-0.492706
MIRc_dup60571	0.0239354	0.331418	0.106277	0.36425	0.417704	-0.0379608	0.420807	0.562352	0.469502	0.321163	0.618966	0.239451	0.39369	0.534655	0.264189	-0.0379608	0.631588	0.643672	0.61121	0.129193	0.582292	0.40094		L1MC4a_dup23655	0.313574	0.337101	0.0326297	0.510732	0.245107	0.352409	0.304657	0.55941	0.216512	0.350748	0.441042	0.38188	-0.184624	0.421282	0.491457	0.0927103	-0.105337	0.385804	0.09132	-0.210873	0.41717	0.51292	-0.346631	-0.103695	-0.424838
AluSx_dup60358	0.0503759	-0.373558	-0.0761872	-0.338004	-0.440663	-0.0196824	-0.3189	-0.472138	-0.469924	-0.329752	-0.536218	-0.289812	-0.352648	-0.470893	-0.269572	0.0067957	-0.477345	-0.489489	-0.481018	-0.151416	-0.415625	-0.396004		L2c_dup127173	0.340276	0.32816	-0.0332271	0.657643	0.347437	0.498666	0.359883	0.623953	0.442128	0.412941	0.522236	0.392709	-0.224887	0.478141	0.467449	0.21559	-0.0130672	0.173841	0.0730034	-0.144973	0.504979	0.424545	-0.543677	-0.266603	-0.470555
AluSx1_dup29899	-0.0118316	0.583472	0.0477424	0.600707	0.587836	0.114718	0.521831	0.655399	0.595204	0.558495	0.649032	0.448586	0.534784	0.371144	0.235916	-0.0786119	0.504099	0.71046	0.677515	0.369444	0.773982	0.676391		MER91A_dup3415	0.281745	0.294522	0.0817128	0.493793	0.235981	0.339045	0.303059	0.614966	0.236359	0.338313	0.486112	0.484017	-0.170356	0.431255	0.550627	0.17067	-0.120621	0.330134	0.0963252	-0.205416	0.349936	0.506774	-0.293585	-0.0819085	-0.427858
MIR3_dup88284	-0.0041843	0.42551	0.0123425	0.417165	0.506574	-0.0502391	0.422276	0.568874	0.512524	0.370062	0.634459	0.312131	0.383485	0.424742	0.284982	-0.0502391	0.540024	0.601626	0.581644	0.172488	0.539651	0.528651		L3_dup15929	0.400823	0.240278	0.020859	0.556462	0.329005	0.324091	0.321477	0.480131	0.340536	0.206141	0.603072	0.291263	-0.311274	0.388109	0.353523	0.185412	0.037668	0.235784	0.154257	0.0099925	0.401324	0.427178	-0.434469	-0.178883	-0.529684
AluSq2_dup45887	0.0266979	0.541992	0.0755447	0.552661	0.600356	-0.0210887	0.473297	0.636862	0.631601	0.537878	0.68813	0.443872	0.526798	0.412225	0.253067	-0.0701708	0.538911	0.728304	0.715297	0.3253	0.701523	0.602795		MIRb_dup180456	0.371886	0.241874	0.109436	0.519374	0.227465	0.300305	0.419997	0.473764	0.299787	0.254876	0.511283	0.303054	-0.202907	0.3697	0.372354	0.290121	-0.0858425	0.371688	0.126004	-0.156303	0.472777	0.328098	-0.362044	-0.123653	-0.47063
AluY_dup80114	-0.0671853	0.195681	-0.0478756	0.2036	0.1338	0.0481936	0.0398026	0.0194584	0.150338	0.234056	-0.0523887	0.232038	0.105785	-0.0761586	0.00634252	0.0341536	-0.0910097	0.0089025	-0.0151791	0.281917	0.0260635	0.168515		L2a_dup10374	0.254958	0.186518	-0.126691	0.443773	0.206622	0.337363	0.334503	0.441056	0.278824	0.190269	0.512535	0.214721	-0.232536	0.241673	0.267673	0.0440471	0.0039487	0.100464	0.0955955	-0.108669	0.326582	0.42257	-0.283057	-0.218514	-0.293873
AluSg_dup26138	0.00711027	0.429113	0.0817211	0.406762	0.429833	0.0985444	0.44235	0.501118	0.382155	0.363842	0.55245	0.239656	0.419931	0.330884	0.163596	-0.0529908	0.475158	0.584881	0.540282	0.18556	0.575359	0.442536		MIR3_dup78847	0.431129	0.329056	0.0961102	0.471278	0.249642	0.330963	0.367922	0.557062	0.236385	0.331994	0.477335	0.393199	-0.0986869	0.418593	0.447017	-0.000216703	-0.025398	0.214879	0.097238	-0.114016	0.357293	0.501478	-0.314082	-0.156611	-0.409777
AluJb_dup91500	0.030069	0.358591	0.0562169	0.364147	0.459316	0.00109859	0.48335	0.596293	0.395777	0.281053	0.729595	0.149163	0.403723	0.610436	0.360354	0.0166462	0.678898	0.6468	0.694188	0.071756	0.53312	0.342229		Charlie4z_dup4472	0.27418	0.346332	0.0471832	0.427253	0.231067	0.303219	0.157942	0.542828	0.284687	0.28272	0.43057	0.402249	-0.143628	0.414932	0.503384	0.0635327	0.0248993	0.301345	0.11568	0.0259863	0.249303	0.448494	-0.141113	-0.229798	-0.448004
AluSx_dup50323	0.199455	0.399582	0.0787075	0.45169	0.480259	-0.0688287	0.434772	0.552359	0.553263	0.406085	0.62149	0.374324	0.379561	0.44848	0.354284	-0.000622677	0.534973	0.636131	0.545808	0.296829	0.574633	0.495445		AluYf4_dup322	0.366768	0.415614	-0.000944521	0.540104	0.31171	0.463912	0.252976	0.560393	0.368247	0.379229	0.51176	0.341222	-0.249889	0.456281	0.523418	0.0818137	0.0504242	0.198366	0.0746106	-0.0206196	0.407987	0.576882	-0.396745	-0.314583	-0.467128
MIR_dup36970	0.0907994	0.429197	0.0840114	0.453797	0.51952	0.00119676	0.508731	0.507607	0.350609	0.380303	0.636838	0.262981	0.523568	0.345736	0.224908	-0.083601	0.505889	0.558859	0.56629	0.168417	0.547733	0.393005		MIR3_dup1911	0.254795	0.154144	0.0158211	0.327394	0.24623	0.23189	0.34411	0.354083	0.237485	0.176341	0.54574	0.19365	-0.189205	0.331311	0.237868	0.0321086	0.0515578	0.194922	0.203703	0.0139351	0.294566	0.277047	-0.172872	-0.256804	-0.350991
LTR16C_dup1292	-0.0802663	0.622751	0.000543438	0.610529	0.640526	0.0432234	0.373692	0.58798	0.719915	0.625213	0.533223	0.607566	0.444063	0.291705	0.251616	-0.0225359	0.413423	0.671289	0.574407	0.522758	0.593171	0.764279		MER33_dup4248	0.186289	0.0178489	0.00770002	0.253289	-0.0615638	0.138314	0.230716	0.158784	-0.00361588	0.0854929	0.319908	0.0186741	-0.186379	0.0938564	0.0974596	0.20589	-0.292886	0.578507	0.0548073	-0.139302	0.206309	0.123953	-0.0592674	0.0865555	-0.238215
MIR3_dup33532	0.01982	0.572841	-0.0294083	0.585377	0.551006	9.84e-05	0.279542	0.527351	0.646092	0.630162	0.399671	0.617059	0.465659	0.228584	0.145667	-0.0145407	0.314128	0.599174	0.513045	0.511613	0.585573	0.705136		MER5A1_dup6748	0.368126	0.402578	-0.0278871	0.556148	0.219822	0.433948	0.269712	0.59094	0.268926	0.289551	0.50984	0.330876	-0.229145	0.442076	0.48225	0.119808	-0.0354913	0.2299	0.122335	-0.226728	0.346845	0.44973	-0.291417	-0.174144	-0.372378
AluSq_dup13235	-0.0259826	0.386894	-0.0485027	0.378561	0.432218	-0.0494544	0.361879	0.485208	0.508261	0.3609	0.509927	0.30599	0.339864	0.430975	0.222254	-0.0494544	0.470833	0.545817	0.499843	0.243517	0.48672	0.444777		MIRb_dup202908	0.195983	0.214555	-0.0786687	0.465427	0.370023	0.447034	0.224265	0.461103	0.42077	0.277507	0.374876	0.346249	-0.246657	0.398343	0.361093	0.290593	0.063271	0.240122	0.11239	-0.0754659	0.412658	0.393386	-0.28786	-0.244063	-0.467716
MIR_dup154791	-0.0459961	0.400091	0.0337638	0.437905	0.520758	-0.0639669	0.474856	0.657744	0.577094	0.404975	0.726668	0.27265	0.446711	0.599918	0.313212	-0.0155026	0.654888	0.663282	0.643169	0.175794	0.581899	0.457426		L2a_dup145191	0.35546	0.37477	-0.00634017	0.594993	0.288584	0.446874	0.217279	0.530696	0.289968	0.293364	0.532794	0.313278	-0.191839	0.42075	0.456707	0.173777	-0.0172445	0.258235	0.119332	-0.0809486	0.326638	0.487231	-0.447241	-0.108827	-0.498061
MER58C_dup1884	0.0894642	0.3733	0.0924744	0.417117	0.389846	-0.0909038	0.209621	0.401997	0.361905	0.435	0.275597	0.446537	0.275462	0.0833263	0.227277	-0.022968	0.185857	0.397181	0.307159	0.42198	0.511859	0.476486		L2b_dup84065	0.462157	0.424243	-0.0376998	0.548102	0.184498	0.428518	0.324208	0.549922	0.175184	0.314895	0.511209	0.284692	-0.198741	0.342967	0.466702	0.0653369	-0.109543	0.298383	0.121901	-0.244947	0.346825	0.50594	-0.360206	-0.134022	-0.345696
MIRb_dup148693	0.0723554	0.513817	-0.0415042	0.537826	0.537774	-0.0218012	0.476568	0.617995	0.548947	0.509104	0.673865	0.387225	0.466509	0.331605	0.168453	-0.031031	0.460216	0.668452	0.63629	0.339849	0.670933	0.648512		MIR_dup64905	0.257683	0.248306	-0.0449582	0.390434	0.173674	0.293979	0.258865	0.413912	0.187257	0.279788	0.331806	0.310532	-0.0956946	0.266499	0.364894	-0.00346149	-0.109856	0.225829	0.0115222	-0.14145	0.331943	0.374024	-0.294711	-0.115619	-0.279432
MER117_dup1270	-0.0120655	0.54029	0.0252395	0.580949	0.603188	0.0219638	0.488306	0.702179	0.686104	0.525335	0.707956	0.471904	0.45445	0.51334	0.346321	0.0128587	0.601873	0.778264	0.685275	0.398506	0.650808	0.655683		L2a_dup168493	0.298453	0.30515	-0.0670423	0.461456	0.330426	0.34016	0.211138	0.470851	0.304676	0.266229	0.435831	0.287026	-0.126138	0.339072	0.382165	0.156979	-0.0469446	0.115412	0.121385	-0.0953409	0.325403	0.445575	-0.377288	-0.0897483	-0.398123
L2a_dup169036	0.11633	0.350109	0.12394	0.395165	0.435573	-0.0422863	0.439447	0.583745	0.465042	0.360124	0.68467	0.245942	0.393306	0.524384	0.297719	-0.0422863	0.554083	0.66326	0.659473	0.144674	0.595065	0.423745		MIRb_dup148692	0.32863	0.369804	-0.0271787	0.483393	0.206167	0.407539	0.270598	0.583383	0.244938	0.411695	0.457354	0.370537	-0.139294	0.436939	0.50344	0.0143682	-0.0781703	0.324198	0.129831	-0.106873	0.304608	0.474307	-0.255289	-0.142237	-0.42711
AluJb_dup28474	0.101961	0.598823	0.00118393	0.68249	0.614548	-0.0612339	0.426422	0.52886	0.615243	0.657356	0.574749	0.575545	0.577015	0.251793	0.160897	-0.10292	0.424438	0.671989	0.610074	0.470046	0.653261	0.664397		L2_dup45551	0.470927	0.535711	-0.0590932	0.537303	0.215076	0.446049	0.218465	0.664329	0.226569	0.469658	0.479996	0.393403	-0.190944	0.328554	0.522583	0.0501597	-0.116038	0.16731	-0.0448752	-0.187679	0.373484	0.504177	-0.395656	-0.155631	-0.350603
L1M2_dup8885	-0.058885	0.260829	0.0669348	0.262918	0.340466	0.0409621	0.481392	0.562744	0.25739	0.159853	0.62229	0.0189891	0.334519	0.381829	0.118633	-0.030004	0.498058	0.465335	0.504076	-0.012578	0.459046	0.287648		L2a_dup114166	0.469718	0.444762	-0.0438918	0.564094	0.295408	0.497482	0.279615	0.648892	0.30603	0.419323	0.592377	0.421333	-0.181474	0.368902	0.484721	0.0956744	-0.0172129	0.300267	0.11659	-0.193951	0.479949	0.54548	-0.323224	-0.234154	-0.471513
L1ME5_dup1005	0.0283184	0.433151	0.0339383	0.435889	0.460252	-0.0472539	0.389281	0.549156	0.485959	0.395058	0.576912	0.325469	0.38295	0.335118	0.208185	-0.0472539	0.438835	0.598289	0.545335	0.273672	0.60541	0.52663		L2a_dup64886	0.229416	0.249068	0.0419862	0.36305	0.132191	0.316989	0.29479	0.424148	0.2073	0.292434	0.3036	0.382628	-0.178472	0.263275	0.382665	0.0345697	-0.114944	0.179782	0.0174995	-0.127121	0.305964	0.339858	-0.259329	-0.131474	-0.267257
MIR_dup145195	-0.17083	-0.434859	0.0326015	-0.540738	-0.361766	0.0645802	-0.161883	-0.241065	-0.483173	-0.52194	-0.273637	-0.56426	-0.421045	-0.0792697	-0.224713	0.00171946	-0.200338	-0.450921	-0.312578	-0.400576	-0.482254	-0.500226		FLAM_C_dup13878	0.254612	0.316161	-0.0312959	0.438926	0.35548	0.358311	0.103484	0.48737	0.285836	0.281434	0.42969	0.321162	-0.116719	0.442577	0.439814	0.160904	0.033792	0.337755	0.277649	-0.0272118	0.302864	0.308001	-0.103822	-0.17383	-0.50186
MamGypLTR2c_dup197	-0.0104154	0.242199	0.13714	0.179715	0.402738	-0.0365652	0.50043	0.487109	0.150592	0.0953701	0.569273	-0.043444	0.318552	0.509746	0.292582	-0.0635043	0.563721	0.427323	0.476898	-0.0624435	0.368979	0.155968		MIRb_dup165415	0.255617	0.312352	0.0153071	0.36577	-0.0360716	0.198182	0.231064	0.418281	0.0878329	0.241721	0.294453	0.330747	-0.159242	0.255608	0.452022	-0.173028	-0.118129	0.250292	-0.133886	-0.0412435	0.291945	0.380559	-0.294857	-0.141127	-0.224002
AluJr_dup61667	0.0337092	0.481194	0.0469577	0.486053	0.573331	0.0656054	0.558784	0.675966	0.61137	0.421641	0.76114	0.304007	0.536124	0.679429	0.417685	-0.0217212	0.758638	0.736332	0.709805	0.160353	0.633028	0.510696		L3_dup22413	0.246451	0.0820701	0.0982901	0.316566	0.188707	0.174492	0.327421	0.380759	0.213335	0.0797037	0.403148	0.265583	-0.161761	0.263532	0.269207	0.155049	-0.0402112	0.271237	0.201402	-0.116495	0.296168	0.20894	-0.210585	-0.0421698	-0.35787
AluSx1_dup96793	-0.0254465	0.41608	0.0584201	0.407949	0.426796	0.111258	0.450307	0.592105	0.499857	0.383808	0.658812	0.275697	0.426065	0.535145	0.302692	0.00516278	0.603254	0.667931	0.672342	0.131549	0.63396	0.476322		AluSp_dup11926	0.452106	0.455315	-0.0610018	0.575232	0.316732	0.52157	0.270282	0.665906	0.327139	0.475984	0.579709	0.40811	-0.211697	0.405192	0.537942	0.135693	-0.0219435	0.393987	0.0427844	-0.217576	0.508915	0.570463	-0.38476	-0.262857	-0.487356
AluSg_dup2278	0.0205555	0.535845	-0.0191947	0.553461	0.571846	-0.0525205	0.501199	0.753579	0.626432	0.509148	0.684134	0.428397	0.388332	0.451275	0.230338	-0.0563777	0.557056	0.766483	0.650869	0.355618	0.714592	0.677416		L2b_dup39576	0.44608	0.427335	-0.0352161	0.448856	0.285555	0.431296	0.243129	0.579954	0.28498	0.411105	0.490092	0.437754	-0.225574	0.418505	0.471341	0.0900245	-0.0284628	0.299817	0.192177	-0.110519	0.351555	0.476176	-0.257097	-0.233469	-0.434297
AluSp_dup35826	0.0247563	-0.1536	-0.041456	0.0173368	-0.0713121	0.0227081	-0.234584	0.0486836	0.180409	0.0193408	0.0652518	0.121381	0.202837	0.0190569	-0.0968213	0.0505996	0.0119508	0.0329977	0.0651899	-0.041915	0.0644225	0.0095913		AluSg_dup37749	0.284656	0.350298	-0.00289197	0.585187	0.257936	0.451987	0.247993	0.625211	0.31546	0.425785	0.532708	0.424644	-0.201027	0.434658	0.553457	0.105327	-0.0474927	0.354045	0.0831152	-0.0986239	0.428318	0.525043	-0.427203	-0.201895	-0.500529
L2a_dup52291	-0.062655	-0.360392	-0.0678513	-0.360767	-0.387854	-0.0357138	-0.522192	-0.481484	-0.31814	-0.258452	-0.657776	-0.153947	-0.412704	-0.444199	-0.247789	0.0284948	-0.509619	-0.572753	-0.585957	-0.0614108	-0.515788	-0.339749		MER96_dup859	0.419232	0.267608	-0.0366198	0.606416	0.324125	0.430786	0.305146	0.566481	0.318754	0.294654	0.634365	0.303172	-0.209926	0.404421	0.385749	0.227746	-0.0676418	0.338604	0.161305	-0.211684	0.441867	0.464686	-0.347585	-0.174894	-0.465894
L1MB1_dup5625	-0.0373986	0.405336	0.0851567	0.456067	0.485307	0.0423752	0.469481	0.649793	0.560491	0.406972	0.689652	0.294179	0.408538	0.458706	0.24249	-0.0481947	0.586086	0.71416	0.675116	0.158022	0.642812	0.558035		AluJb_dup60889	0.143421	0.189407	-0.0872096	0.17158	0.248529	0.202267	0.111146	0.1761	0.260853	0.082446	0.131865	0.092208	-0.0470735	0.177751	0.114557	0.054412	0.0982033	-0.137757	0.0709865	0.0575724	0.12671	0.135542	-0.153939	-0.0982351	-0.204633
L2_dup45551	-0.0389306	0.328685	0.0964859	0.331774	0.4081	-0.0362959	0.446565	0.510679	0.363179	0.2978	0.605319	0.12301	0.413888	0.501861	0.229319	0.0431407	0.588907	0.599702	0.672073	-0.0084977	0.575326	0.306691		AluSz6_dup11703	0.360859	0.441326	0.00376521	0.625668	0.403471	0.524316	0.275714	0.667822	0.429821	0.422503	0.635028	0.413845	-0.289315	0.539739	0.555624	0.158503	0.0757633	0.389182	0.145675	-0.0956211	0.490699	0.541058	-0.413842	-0.304885	-0.608537
AluSq2_dup958	0.00646115	0.465101	-0.046179	0.414838	0.489845	-0.051381	0.468654	0.581878	0.528117	0.408889	0.66508	0.276553	0.414131	0.465746	0.229813	-0.051381	0.564713	0.686416	0.651456	0.163664	0.629473	0.52592		MIRb_dup86084	0.047335	0.174442	-0.0626718	0.268273	0.263549	0.255025	0.0486034	0.290443	0.230217	0.156741	0.324706	0.148069	-0.196999	0.262225	0.241004	0.0900829	0.0922904	0.0577164	0.167057	0.0145214	0.117042	0.286329	-0.066799	-0.208899	-0.251984
ORSL_dup542	-0.104334	-0.314386	-0.00850024	-0.320302	-0.305311	0.126852	-0.325176	-0.369831	-0.223769	-0.210035	-0.398408	-0.140857	-0.263187	-0.186198	-0.143423	0.0775231	-0.271817	-0.441203	-0.417204	-0.143795	-0.414561	-0.336247		L2a_dup142770	0.397989	0.337887	0.0672012	0.6075	0.455517	0.445751	0.383702	0.580705	0.410654	0.327205	0.649912	0.383173	-0.207006	0.558133	0.49503	0.192396	0.041011	0.291436	0.289285	-0.0508513	0.490348	0.45587	-0.389246	-0.248852	-0.616396
L1ME5_dup1756	0.054428	0.289859	0.113356	0.261835	0.379901	0.0268092	0.478956	0.490796	0.310968	0.216385	0.689146	0.0781449	0.444919	0.541408	0.250347	0.0158853	0.638891	0.543008	0.646078	-0.103239	0.472482	0.244346		MIR3_dup33532	0.24466	0.318617	0.0812873	0.260648	0.128749	0.180733	0.192961	0.385706	0.144504	0.188708	0.469965	0.231313	-0.272239	0.334771	0.423872	-0.0206478	0.0343011	0.409292	0.191577	0.0600385	0.158069	0.382581	-0.0664023	-0.123815	-0.427335
L2c_dup2163	0.0382731	0.302542	0.0668641	0.310823	0.394	0.0755385	0.391441	0.528307	0.471974	0.266807	0.595947	0.212392	0.335544	0.525386	0.393198	-0.0801778	0.618436	0.594469	0.486001	0.0906008	0.510248	0.400952		L1M5_dup59627	0.522079	0.375486	-0.150693	0.574027	0.268293	0.496925	0.330004	0.508529	0.29329	0.335556	0.555392	0.216466	-0.191605	0.317299	0.335974	0.0725613	-0.0240394	0.220112	0.0774265	-0.178838	0.468547	0.428776	-0.354649	-0.228805	-0.3944
MER96_dup864	0.0135418	0.516562	0.0497622	0.54799	0.581392	-0.0353988	0.589885	0.741294	0.567781	0.491134	0.702985	0.341427	0.531966	0.513062	0.260623	-0.0430286	0.623849	0.704432	0.636774	0.265918	0.691411	0.607253		L1ME1_dup31380	0.406387	0.349801	-0.0578378	0.625588	0.296357	0.49997	0.321876	0.632431	0.277502	0.40553	0.514206	0.400538	-0.224352	0.419807	0.502817	0.150294	-0.112596	0.347429	0.0233836	-0.247311	0.546709	0.481808	-0.459699	-0.153115	-0.462253
MIR_dup119912	0.0447654	0.583207	0.0110064	0.543561	0.588076	-0.0564552	0.542609	0.651029	0.547485	0.514941	0.70013	0.360104	0.505589	0.516216	0.328466	-0.0564552	0.605835	0.701784	0.676692	0.285708	0.721713	0.581015		L2c_dup122992	0.442342	0.372392	-0.00411526	0.531999	0.265355	0.451507	0.312339	0.611199	0.272283	0.354629	0.542342	0.434146	-0.168611	0.388273	0.457908	0.0796557	-0.0768853	0.28443	0.100016	-0.183823	0.478389	0.49229	-0.296441	-0.234298	-0.41685
MIRb_dup218875	0.12523	0.559427	-0.00943928	0.545196	0.595703	0.031595	0.454338	0.584046	0.61576	0.542207	0.569489	0.42906	0.44042	0.485382	0.381266	-0.00719739	0.481027	0.616303	0.488229	0.534293	0.603752	0.52918		L2c_dup100522	0.260175	0.0932444	0.0331344	0.394677	0.234278	0.271101	0.4176	0.29331	0.313013	0.0759925	0.501193	0.220957	-0.117601	0.420662	0.183921	0.0920852	-0.0476146	0.341854	0.275849	-0.14056	0.337474	0.328552	-0.21926	-0.136847	-0.378158
L2c_dup132816	-0.00265906	0.335548	0.0362117	0.297789	0.397236	0.0555008	0.396344	0.471155	0.446883	0.276742	0.548017	0.172734	0.343919	0.482323	0.236537	0.0457802	0.553813	0.571611	0.505705	0.0401567	0.485738	0.365667		CR1_Mam_dup1094	0.24529	0.0931678	-0.0222205	0.318855	0.209841	0.274169	0.125068	0.218176	0.146069	0.186556	0.291152	0.143506	-0.0975592	0.166855	0.1074	0.0691939	-0.12862	0.353162	0.0551927	-0.088311	0.298727	0.318633	-0.292186	0.0130221	-0.324486
L2a_dup97986	0.0766674	0.265639	0.125467	0.224226	0.270882	-0.0324466	0.352763	0.367194	0.212219	0.158795	0.482333	0.0945817	0.250721	0.324307	0.177913	-0.0324466	0.441022	0.446578	0.41285	0.0395901	0.450494	0.295736		MIRb_dup38902	0.418545	0.401887	-0.0492424	0.644735	0.446978	0.523668	0.261956	0.662278	0.412592	0.402539	0.656554	0.381454	-0.309989	0.496413	0.531275	0.197115	0.0755486	0.322008	0.185389	-0.0484814	0.477048	0.53144	-0.435094	-0.278403	-0.626216
MLT1E1A_dup2461	0.100322	0.526741	0.00591033	0.516139	0.515503	-0.0445508	0.442051	0.534973	0.505778	0.488727	0.579288	0.408545	0.448931	0.389116	0.27358	0.0238855	0.472125	0.663026	0.667868	0.266748	0.624398	0.547469		AluSp_dup32005	0.317967	0.39078	-0.0132896	0.55585	0.17196	0.475039	0.280657	0.596278	0.18067	0.429148	0.418464	0.398314	-0.164064	0.347464	0.526012	0.0859141	-0.223971	0.402361	0.0143916	-0.323434	0.452963	0.652232	-0.377508	-0.127819	-0.333044
MER68_dup1398	0.0941117	0.258271	0.0165565	0.351101	0.334615	0.0101962	0.0593872	0.349022	0.424516	0.382129	0.22566	0.424174	0.277958	0.157939	0.20171	-0.0156686	0.161956	0.359397	0.266747	0.3647	0.356495	0.3818		MER3_dup8985	0.16468	0.150995	0.130558	0.191223	0.180419	0.128669	0.244482	0.296232	0.180748	0.0785494	0.348278	0.193433	-0.152237	0.245213	0.250341	0.0793378	0.0297323	0.212069	0.173054	0.0520269	0.189143	0.232023	-0.194417	-0.123818	-0.323206
MIR3_dup61377	0.0698236	0.389323	0.102253	0.387167	0.437517	-0.039543	0.506374	0.545853	0.441821	0.364249	0.63407	0.203776	0.400298	0.51023	0.261578	-0.039543	0.57057	0.586377	0.609543	0.140631	0.578616	0.393892		AluJb_dup47099	0.286622	0.243561	0.020853	0.35989	0.150326	0.256775	0.12413	0.295875	0.109564	0.283556	0.339955	0.131877	-0.0663466	0.218508	0.261593	0.138271	-0.0588635	0.249035	0.125137	0.0185947	0.257449	0.261293	-0.282299	-0.046445	-0.359054
MER39B_dup1031	-0.149932	-0.192837	-0.14065	-0.386834	-0.155123	0.012425	-0.0572277	-0.221767	-0.338977	-0.342424	-0.183001	-0.357319	-0.28291	-0.0359356	-0.132347	-0.0400947	-0.0749934	-0.309139	-0.256182	-0.296299	-0.354454	-0.334726		MIR3_dup13805	0.286049	0.187487	-0.0574423	0.408697	0.0608825	0.318562	0.159036	0.477667	0.0924304	0.26775	0.310142	0.27171	-0.193923	0.152013	0.3399	0.324327	-0.224711	0.308525	0.0254116	-0.295512	0.29486	0.225921	-0.14715	-0.0531795	-0.199494
AluSq2_dup11736	0.0307204	0.133259	0.100916	0.0818182	0.274778	-0.0115615	0.300006	0.312045	0.112036	0.0380698	0.427559	-0.0613221	0.244694	0.415268	0.223849	0.094278	0.403944	0.331528	0.369841	-0.0930079	0.246362	0.00806587		MLT1B_dup960	0.458583	0.415574	-0.0223574	0.583492	0.192584	0.405422	0.343971	0.576677	0.238356	0.332431	0.50849	0.345875	-0.142044	0.369376	0.470925	0.16529	-0.117118	0.281992	0.0740926	-0.249254	0.432661	0.475558	-0.353363	-0.133768	-0.386003
MIRc_dup15870	-0.167787	-0.581249	-0.116661	-0.628498	-0.645187	-0.0315698	-0.539904	-0.594296	-0.622516	-0.573061	-0.616657	-0.503973	-0.547397	-0.56627	-0.54214	0.0456557	-0.574297	-0.71662	-0.589815	-0.466288	-0.634989	-0.5704		MER113_dup2890	0.483266	0.522797	-0.0902102	0.694027	0.291753	0.577906	0.264101	0.724471	0.342731	0.44834	0.549731	0.446281	-0.216751	0.472081	0.576152	0.155253	-0.0781679	0.308201	0.0685711	-0.220309	0.477226	0.526225	-0.423767	-0.176965	-0.509197
MER33_dup2669	0.0760499	0.667243	-0.00875359	0.692959	0.622636	0.015285	0.530976	0.628865	0.570994	0.62808	0.610991	0.557636	0.497389	0.284908	0.285166	-0.016746	0.449159	0.702858	0.614759	0.514872	0.793948	0.744759		MIR_dup154791	0.345398	0.275938	-0.066782	0.627884	0.324353	0.519844	0.361159	0.561154	0.434403	0.393052	0.568651	0.292694	-0.282674	0.454326	0.409394	0.214355	-0.0389174	0.340463	0.0427388	-0.0966521	0.481948	0.46186	-0.457052	-0.291032	-0.501212
MIR_dup11153	0.0658492	0.600503	0.00251689	0.63874	0.609978	0.0389342	0.49124	0.690958	0.662436	0.606405	0.682917	0.517945	0.550304	0.366824	0.248316	-0.128806	0.512335	0.753545	0.708359	0.390772	0.763613	0.716699		L2b_dup19097	0.133672	0.197043	-0.105923	0.577343	0.554483	0.596623	0.202833	0.507334	0.607845	0.371734	0.424054	0.33651	-0.192695	0.550181	0.365945	0.321843	0.122906	0.234589	0.113995	-0.0964933	0.533994	0.417554	-0.476287	-0.282482	-0.584904
MLT1H_dup9631	-0.0895719	-0.0730636	-0.0258017	-0.127906	-0.0585545	0.038119	-0.246673	-0.199061	-0.00805664	-0.00518236	-0.344874	0.040801	-0.12589	-0.0435302	0.00782387	0.1024	-0.176832	-0.268063	-0.318089	0.0694545	-0.250524	-0.0580453		MIRb_dup223053	0.468042	0.37019	0.0349154	0.633944	0.282885	0.4096	0.421832	0.619665	0.31723	0.314005	0.631384	0.399723	-0.180964	0.484679	0.506324	0.194603	-0.09131	0.355364	0.220914	-0.148282	0.476697	0.43954	-0.39966	-0.167943	-0.53336
AluSx_dup110992	0.0356263	0.555362	0.0549764	0.585737	0.593139	-0.0127254	0.575935	0.695119	0.639883	0.523897	0.740192	0.419384	0.49731	0.565918	0.375373	-0.0636515	0.647787	0.770925	0.714367	0.295692	0.713392	0.613803		AluJr_dup68867	0.283992	0.16565	-0.0413677	0.579992	0.125349	0.330286	0.241403	0.409992	0.19973	0.282762	0.259743	0.227652	-0.186841	0.144991	0.288303	0.393219	-0.229933	0.230205	-0.0530199	-0.201497	0.433421	0.197146	-0.476565	-0.0545327	-0.278006
AluSz6_dup2697	-0.00442917	0.509472	0.0385488	0.526129	0.568601	-0.00534754	0.54051	0.667292	0.549583	0.470089	0.688031	0.395099	0.515849	0.380997	0.223027	-0.0646267	0.569587	0.687625	0.631115	0.270042	0.700288	0.657772		MIR3_dup70183	0.254231	0.419737	-0.0705278	0.486956	0.252223	0.45999	0.149767	0.557175	0.263303	0.330327	0.419611	0.376653	-0.153827	0.393208	0.501175	0.124663	-0.0478872	0.285877	0.111622	-0.177684	0.387261	0.535657	-0.282757	-0.213517	-0.38019
MIR3_dup27573	0.0162525	0.413137	0.04847	0.451236	0.465143	-0.0694801	0.496945	0.547515	0.394629	0.396519	0.616747	0.261969	0.478125	0.314603	0.129715	-0.011343	0.486142	0.548004	0.604045	0.180219	0.588832	0.446076		L2c_dup49769	0.229603	0.03956	-0.0680394	0.473962	0.242426	0.297492	0.17952	0.24047	0.252794	0.209616	0.28168	0.094091	-0.0925212	0.192069	0.0850655	0.360922	-0.101592	0.249457	-0.0496394	-0.132582	0.427392	0.10908	-0.470565	0.0152511	-0.358226
L2b_dup89693	-0.0182931	-0.298999	0.025512	-0.321174	-0.283189	0.0100314	-0.312954	-0.253286	-0.141642	-0.207867	-0.469276	-0.13628	-0.42764	-0.222006	-0.0994674	-0.0136976	-0.3533	-0.42917	-0.496633	0.025013	-0.388406	-0.210643		MSTD_dup7508	0.299066	0.434796	-0.0130744	0.562645	0.247175	0.419931	0.231898	0.565008	0.345591	0.318908	0.520131	0.362949	-0.159184	0.462884	0.533974	0.166804	-0.0195745	0.286272	0.1574	-0.0412323	0.335313	0.452756	-0.294806	-0.242846	-0.47749
L2c_dup35003	-0.126843	-0.418835	-0.0836547	-0.486816	-0.387028	-0.0711632	-0.409499	-0.531033	-0.476166	-0.384834	-0.51205	-0.350192	-0.47518	-0.308007	-0.256194	0.0394272	-0.411727	-0.555921	-0.524327	-0.215942	-0.585314	-0.521639		AluSz_dup82447	0.375553	0.355348	-0.12579	0.613791	0.319213	0.580676	0.273945	0.607747	0.330371	0.489251	0.473959	0.345124	-0.179365	0.403749	0.443354	0.215402	-0.0657268	0.231396	-0.0538773	-0.280444	0.549322	0.439938	-0.491718	-0.231098	-0.389183
L2c_dup61605	-0.0397629	0.448105	0.0834615	0.471779	0.487688	-0.0487848	0.448272	0.608889	0.531224	0.41693	0.606692	0.309195	0.431922	0.489278	0.271367	0.0512753	0.552007	0.675953	0.598409	0.212921	0.624352	0.50201		MER102a_dup1148	0.304565	0.419754	0.0162099	0.526402	0.215246	0.452646	0.16975	0.664917	0.305402	0.327254	0.467366	0.408191	-0.243625	0.404742	0.577636	0.130769	-0.0866513	0.267804	0.0172074	-0.134076	0.373237	0.490882	-0.405111	-0.0979987	-0.459143
FLAM_A_dup13990	-0.0811908	-0.183941	0.0749978	-0.157765	-0.1676	-0.0139657	-0.269619	-0.182446	-0.128869	-0.126225	-0.315032	-0.00945629	-0.220696	-0.0692846	0.0235976	-0.000250614	-0.197455	-0.267462	-0.265147	-0.0594251	-0.253138	-0.123439		MIRc_dup69280	0.473551	0.492891	-0.0319219	0.557164	0.260608	0.510373	0.205546	0.611461	0.275679	0.425102	0.48681	0.457521	-0.129628	0.445492	0.544045	0.0819925	0.00666827	0.29043	0.113266	-0.214383	0.407579	0.546885	-0.313991	-0.212048	-0.437022
MER91A_dup228	0.0307996	0.574706	-0.00078833	0.639477	0.572376	-0.0442856	0.429381	0.611068	0.668969	0.616291	0.632548	0.543574	0.518922	0.33913	0.178217	-0.00705568	0.475807	0.701928	0.680911	0.392344	0.679069	0.724669		MER103C_dup361	0.112942	0.188064	-0.0683818	0.259229	0.0738939	0.241416	0.137039	0.3193	0.16721	0.22947	0.3444	0.177997	-0.155476	0.289588	0.320193	0.0315889	-0.0496665	0.390611	0.110023	-0.0800146	0.184204	0.306673	-0.0111825	-0.160541	-0.266134
AluSc_dup14128	-0.0271009	0.34047	0.0572719	0.234664	0.338524	-0.0835385	0.441653	0.458717	0.219724	0.18499	0.597208	0.0329966	0.322556	0.291887	0.0697203	-0.0835385	0.462031	0.507154	0.572086	-0.0400359	0.457496	0.312906		L2a_dup97986	0.0871675	0.312247	0.00445969	0.444503	0.140625	0.378703	0.133055	0.501862	0.29216	0.308939	0.323127	0.399511	-0.218256	0.317242	0.454581	0.141748	-0.0623815	0.190872	-0.0204519	-0.170868	0.318267	0.512668	-0.267408	-0.150952	-0.307174
L1MB5_dup9135	-0.00162453	0.509215	0.165321	0.530678	0.590072	-0.0336843	0.582462	0.717711	0.58993	0.475957	0.719526	0.3482	0.464027	0.537708	0.374914	-0.0112021	0.630983	0.71745	0.64343	0.300433	0.668053	0.579364		AluSx1_dup55652	0.243528	0.332164	0.0036006	0.534328	0.303801	0.463377	0.194265	0.612045	0.30353	0.397891	0.491176	0.353996	-0.185743	0.473171	0.53325	0.0837169	-0.0165018	0.413296	0.0351842	-0.133895	0.444228	0.474357	-0.334742	-0.169816	-0.51569
AluSc_dup17439	0.12904	0.178091	0.109144	0.200126	0.261572	0.0179008	0.303748	0.374236	0.280081	0.158853	0.285618	0.113456	0.13933	0.33599	0.246631	-0.108894	0.301368	0.34641	0.28247	0.141784	0.304663	0.23593		MIR3_dup16737	0.16407	0.243194	-0.00268714	0.45807	0.362584	0.433732	0.222215	0.490254	0.42672	0.32167	0.509704	0.345526	-0.174638	0.442161	0.392595	0.168168	0.0591338	0.26935	0.096362	-0.043204	0.489952	0.420975	-0.292759	-0.220845	-0.536857
AluSc_dup21683	0.08298	0.403331	0.118338	0.442983	0.54368	-0.0187074	0.420923	0.664921	0.54834	0.416026	0.494878	0.343941	0.398159	0.408245	0.353744	-0.0459057	0.416572	0.536942	0.433439	0.372336	0.571098	0.515157		MIR3_dup8911	0.226432	0.238103	0.0321322	0.388664	0.149626	0.267795	0.291364	0.487267	0.188113	0.202423	0.355754	0.338916	-0.0792378	0.268821	0.432509	0.0790811	-0.100993	0.317887	0.0749539	-0.082133	0.289558	0.310046	-0.182502	-0.177193	-0.322421
MIRc_dup101938	0.0699953	0.431763	0.190309	0.41082	0.451043	-0.0376481	0.455056	0.488456	0.449373	0.375224	0.594562	0.260186	0.480007	0.408702	0.211931	-0.0376481	0.532949	0.623405	0.627489	0.0866711	0.5627	0.425895		MIR3_dup89725	0.284952	0.142273	0.0149535	0.54324	0.562123	0.445695	0.267021	0.448311	0.502457	0.332455	0.649007	0.201102	-0.275971	0.434711	0.282701	0.355239	0.196521	0.300087	0.267816	0.0732077	0.447123	0.35669	-0.424187	-0.264057	-0.689806
LTR21B_dup6	0.0094053	0.523008	0.0829667	0.45833	0.545682	0.036409	0.535232	0.619673	0.482662	0.394829	0.719705	0.274952	0.46845	0.481071	0.28597	-0.000201086	0.590233	0.686926	0.731934	0.168744	0.643719	0.523353		L2b_dup40183	0.0207806	0.319357	-0.0473198	0.403111	0.355597	0.423812	-0.0040266	0.462639	0.4345	0.243702	0.361315	0.393947	-0.194652	0.462484	0.453293	0.148663	0.170786	0.26988	0.0568227	0.0507001	0.338525	0.440319	-0.192033	-0.30945	-0.50109
MLT1L_dup10074	-0.157455	-0.246427	-0.0255693	-0.250728	-0.302496	0.06724	-0.411506	-0.358746	-0.226787	-0.17305	-0.50391	-0.0444636	-0.211445	-0.296762	-0.197414	-0.00192585	-0.405882	-0.399742	-0.364732	-0.112715	-0.345669	-0.209912		AluJb_dup91522	0.247234	0.272984	-0.078793	0.58882	0.407022	0.510975	0.258642	0.662504	0.449906	0.449872	0.571105	0.454437	-0.193737	0.556956	0.543027	0.212448	0.036148	0.32406	0.161801	-0.0775192	0.48321	0.445002	-0.321477	-0.299913	-0.572155
AluSc8_dup2498	0.0810877	0.297433	-0.027273	0.355405	0.327582	0.0329023	0.0865092	0.276467	0.425497	0.432775	0.221222	0.463573	0.328221	0.0448123	0.076785	-0.0595351	0.110101	0.332545	0.281935	0.342214	0.330209	0.442557		MER65D_dup434	0.259871	0.327264	0.00175847	0.420763	-0.0671105	0.317547	0.16018	0.41925	0.0101363	0.284165	0.321976	0.21267	-0.111258	0.248769	0.396744	0.104476	-0.353125	0.455446	0.020667	-0.213008	0.209688	0.331017	-0.204733	0.137959	-0.276026
AluJo_dup64903	0.0188116	0.310688	0.103207	0.31252	0.366877	-0.0442112	0.419773	0.55493	0.366843	0.244434	0.650834	0.111458	0.284317	0.416961	0.232112	-0.0442112	0.52912	0.577383	0.681219	0.0737219	0.569458	0.346976		AluSz_dup75782	0.446478	0.445443	0.0313205	0.518335	0.212404	0.355008	0.306606	0.615571	0.185402	0.306103	0.574486	0.346553	-0.243777	0.40739	0.534449	0.0433985	-0.0717462	0.351933	0.086856	-0.159127	0.359603	0.483469	-0.279422	-0.211947	-0.397888
L2a_dup52202	-0.0081204	0.302679	-0.0419385	0.232582	0.3251	-0.0401315	0.410707	0.490492	0.260726	0.203565	0.613865	0.0678622	0.311904	0.419857	0.163709	-0.0401315	0.492136	0.541903	0.604255	-0.0347547	0.487337	0.290707		L2c_dup132594	0.371407	0.261487	0.0606142	0.593092	0.30515	0.364218	0.377114	0.55016	0.339715	0.32485	0.504886	0.368717	-0.2713	0.410629	0.446465	0.250875	-0.0316057	0.380752	0.0566015	-0.0397123	0.457024	0.381755	-0.463562	-0.0962157	-0.598902
LTR17_dup439	-0.000173425	-0.414406	-0.212807	-0.359462	-0.447942	0.0492205	-0.547681	-0.52141	-0.284762	-0.221218	-0.589286	-0.137578	-0.368232	-0.521545	-0.398991	-0.0377286	-0.569637	-0.545685	-0.519608	-0.0617733	-0.507192	-0.355131		LTR16A_dup4428	0.103446	-0.0367732	-0.0224194	0.0657497	0.21155	0.00759878	0.119763	0.0343534	0.128216	-0.0399144	0.231683	-0.0344124	-0.125371	0.0957406	-0.0446082	0.110612	0.153256	-0.0722836	0.206017	0.0795084	0.015453	0.0341247	-0.0831754	-0.0740617	-0.150843
L1M5_dup53709	0.17556	0.212869	0.0505688	0.264449	0.106209	-0.118698	-0.0265159	0.113756	0.11065	0.238898	-0.0257573	0.351591	0.0676226	-0.271132	0.0822936	-0.0701484	-0.187889	0.124365	-0.0070909	0.384823	0.257984	0.31702		MIR3_dup9621	0.266196	0.322213	-0.00256567	0.588679	0.395721	0.469052	0.320102	0.618496	0.44469	0.369504	0.607183	0.395007	-0.334426	0.518342	0.507787	0.162929	0.0405903	0.348717	0.168246	-0.0839286	0.440327	0.53232	-0.3061	-0.290184	-0.566859
L2b_dup40183	0.138022	0.442396	0.0643633	0.381816	0.479501	-0.162976	0.402138	0.490248	0.315831	0.381546	0.460275	0.315269	0.238654	0.215929	0.330809	0.00198769	0.302523	0.512722	0.403151	0.358374	0.560967	0.469807		AluSx_dup90829	0.343479	0.248969	-0.121172	0.447424	0.302223	0.440353	0.141391	0.345361	0.27011	0.332756	0.306039	0.114038	-0.204518	0.21775	0.196215	0.165548	0.0784927	0.0248852	-0.0452536	-0.119119	0.388634	0.345457	-0.443338	-0.184642	-0.294563
AluY_dup101681	0.0194644	-0.662214	-0.0732845	-0.669272	-0.616813	0.0263972	-0.416347	-0.591615	-0.633036	-0.670375	-0.48734	-0.649047	-0.412179	-0.238649	-0.244305	0.05354	-0.325225	-0.664242	-0.526346	-0.644395	-0.678458	-0.77163		L1MB7_dup19664	0.377251	0.326482	0.0390827	0.513311	0.291931	0.357181	0.349941	0.537317	0.344416	0.288918	0.510093	0.395664	-0.251637	0.458764	0.473408	0.117402	0.00351922	0.311343	0.206488	-0.101494	0.400522	0.453696	-0.288138	-0.221068	-0.48032
MER136_dup13	0.0351346	0.413924	0.0653779	0.529989	0.48455	0.0307729	0.459947	0.628862	0.532735	0.410625	0.567197	0.40324	0.406083	0.338679	0.275269	-0.0423212	0.433347	0.599243	0.461217	0.309502	0.581996	0.569304		L2c_dup76757	0.170637	0.153764	0.0233887	0.597953	0.297491	0.377447	0.472581	0.434116	0.468318	0.2332	0.395382	0.402052	-0.256455	0.487423	0.347288	0.257963	-0.0138613	0.172544	0.0814514	-0.059926	0.468875	0.334738	-0.486008	-0.310367	-0.416047
MER33_dup4248	0.0788581	0.254628	-0.0229124	0.459125	0.288034	-0.0468135	0.0349308	0.319249	0.562845	0.449933	0.259047	0.529405	0.344801	0.11061	0.0967464	0.0631045	0.170042	0.365954	0.244042	0.423203	0.39539	0.477328		MamRep564_dup665	0.403685	0.283481	-0.112438	0.570565	0.242813	0.468892	0.363637	0.419237	0.197766	0.304721	0.437173	0.1882	-0.066862	0.303228	0.289956	0.142811	-0.0794906	0.0973867	0.0405718	-0.229986	0.443465	0.301991	-0.52297	-0.0820154	-0.319121
L2b_dup49352	-0.0307262	-0.373193	0.036354	-0.357955	-0.301189	0.0661494	-0.419393	-0.413208	-0.238111	-0.313234	-0.489969	-0.20103	-0.177538	-0.126416	-0.0256354	0.0808287	-0.26297	-0.526991	-0.499273	-0.20459	-0.550862	-0.434562		MIRb_dup49198	0.2228	0.288378	0.0605314	0.435301	0.183725	0.285761	0.292786	0.480794	0.217304	0.249826	0.395713	0.305676	-0.19141	0.334303	0.422653	0.119152	-0.162179	0.320243	0.0469336	-0.15402	0.252087	0.339907	-0.243134	-0.182042	-0.280808
LTR67B_dup2871	0.0560555	0.8191	-0.0431499	0.763619	0.809702	0.0213299	0.587038	0.673493	0.751843	0.773869	0.634594	0.622203	0.699878	0.421131	0.224012	-0.024467	0.56253	0.744581	0.67321	0.542608	0.710217	0.77534		MLT1H_dup9876	0.300067	0.31947	0.0115832	0.501338	0.255812	0.390594	0.341659	0.598065	0.309061	0.272296	0.514766	0.419522	-0.153114	0.485133	0.511111	0.128731	-0.0912108	0.372909	0.134732	-0.139737	0.439401	0.42334	-0.264091	-0.172059	-0.476988
MIR_dup173214	0.122863	0.398208	0.0650547	0.405642	0.439751	-0.058236	0.482002	0.558519	0.4539	0.369139	0.634142	0.243002	0.479425	0.505737	0.188024	-0.058236	0.617644	0.63872	0.685397	0.098906	0.564574	0.419988		MIR_dup149467	0.376562	0.295213	0.0376966	0.450224	0.242905	0.369204	0.284747	0.456831	0.223437	0.30989	0.465286	0.325322	-0.124411	0.364067	0.404318	0.0692078	-0.0661769	0.342893	0.0850234	-0.118394	0.457676	0.416287	-0.299921	-0.166336	-0.425021
L1M5_dup34879	-0.0302961	-0.122117	0.0193144	-0.0954077	-0.21807	-0.0247249	-0.416048	-0.39644	-0.138912	-0.0363894	-0.50216	0.162179	-0.226364	-0.418182	-0.0786655	-0.0251784	-0.46425	-0.361092	-0.427314	0.132571	-0.356814	-0.109903		Tigger3a_dup4527	0.333053	0.30396	0.0180437	0.583078	0.26565	0.374011	0.328782	0.506786	0.301535	0.28145	0.523199	0.299394	-0.222078	0.389782	0.412784	0.235771	-0.0168599	0.214247	0.111161	-0.0666738	0.397153	0.417724	-0.439829	-0.175793	-0.462623
MLT1K_dup10343	0.0840333	0.439297	0.0246935	0.452073	0.540737	0.046355	0.540193	0.655924	0.533597	0.415786	0.717991	0.292426	0.487982	0.65535	0.440395	0.0144929	0.704287	0.670101	0.644728	0.17313	0.628415	0.454211		MIRb_dup99295	0.281898	0.333527	-0.0675011	0.440805	0.311251	0.41255	0.190709	0.545436	0.204504	0.373317	0.408205	0.348614	-0.135309	0.364505	0.493493	0.149609	-0.0475035	0.343489	0.0972913	-0.169397	0.314756	0.389384	-0.242535	-0.184948	-0.381637
AluSp_dup24300	-0.0713167	0.195293	0.150398	0.163997	0.263187	0.121265	0.323886	0.429701	0.20363	0.106331	0.465436	0.0381246	0.204376	0.427807	0.200024	-0.0627975	0.465502	0.423292	0.46046	0.00815221	0.351514	0.219275		L2c_dup61118	0.166251	0.197327	0.0513135	0.222241	0.0973773	0.169196	0.137132	0.261911	0.145227	0.169374	0.390128	0.143708	-0.165204	0.222926	0.278134	0.0817759	0.0608448	0.357587	0.164504	0.0772196	0.1317	0.267117	0.0512669	-0.102876	-0.387824
MER41B_dup2746	-0.149894	-0.343463	-0.10587	-0.362718	-0.390784	0.0137319	-0.55588	-0.474005	-0.279191	-0.227949	-0.608966	-0.0884222	-0.379739	-0.463809	-0.432567	0.053032	-0.520295	-0.502903	-0.464045	-0.155087	-0.473482	-0.218402		AluY_dup41346	0.334725	0.389745	0.00896457	0.665181	0.452049	0.518739	0.266358	0.663665	0.47571	0.390733	0.545554	0.402245	-0.224216	0.506005	0.545768	0.263034	0.0286079	0.253927	0.105675	-0.0263953	0.47547	0.490494	-0.500412	-0.292706	-0.594787
[truncated: 2,168 more rows]

## Sheet: Data S6
Data S6 . List of TEs that showed correlation CpG methylation.
TE_ID	TE_chromosome	TE_start	TE_end	TE_class	TE_Family	CpG	Meth_chromosome	Meth_start	Meth_end	TE_cor_Meth	TE_cor_Meth_pval	TE_cor_Fibrosis	TE_cor_Fibrosis_pval	TE_cor_Fibrosis_FDR
[truncated: 378 more rows]

## Sheet: Data S7
Data S7 : List of primers used in this study
[truncated: 170 more rows]
