# Supplementary material for: Increased levels of endogenous retroviruses trigger fibroinflammation and play a role in kidney disease development
Source: Nat Commun. 2023 Feb 2;14:559. doi: 10.1038/s41467-023-36212-w (PMC9895454; doi:10.1038/s41467-023-36212-w)
Supplement: Supplementary file 6 — Source Data [file 41467_2023_36212_MOESM6_ESM.xlsx]

## Sheet: Figure 1b
Figure 1b
Family	Class	HK1007	HK1008	HK1022	HK1025	HK1077	HK109	HK1099	HK1104	HK1105	HK1106	HK1107	HK1108	HK1109	HK1110	HK1112	HK1114	HK1115	HK1129	HK113	HK1165	HK1166	HK1179	HK118	HK1184	HK1186	HK1206	HK123	HK1248	HK1251	HK1252	HK1254	HK1255	HK1256	HK1257_p	HK1261	HK1262	HK1263	HK1264	HK1282	HK1285	HK1290	HK1302	HK1305	HK1307	HK1313	HK1323	HK1334	HK1371
ERV	ERV	2.35355	2.43359	1.32721	2.92448	2.44473	2.75896	2.08544	2.4206	2.34885	2.82674	2.92015	3.02525	2.48671	2.9325	3.04148	1.65018	2.15234	2.5234	1.16983	2.37056	2.82763	2.16229	2.57452	1.97835	1.97686	2.18226	1.21284	2.88441	2.3779	2.49978	2.50415	2.63082	2.57976	2.40289	2.88306	2.89126	1.86447	2.45973	2.20909	2.37738	2.03234	2.07525	2.32669	1.83683	2.25647	1.35223	2.62583	2.48842
LINE	LINE	1.10818	1.36287	0.858981	1.24729	1.09239	0.95224	1.14397	1.21042	1.19233	1.26004	1.4469	1.46986	1.16624	1.51549	1.24142	1.02876	1.46151	1.42717	0.854047	1.2454	1.55648	1.25249	1.00945	1.29483	1.17237	1.0095	0.990334	1.39671	1.17734	1.44358	1.52242	1.24886	1.41946	1.47753	1.20784	1.26187	1.39309	1.25016	1.21897	1.35969	1.41909	1.48035	1.15196	1.16408	1.41181	0.994168	1.3357	1.15237
SINE	SINE	2.46935	2.62151	2.03356	2.40767	2.29526	1.82112	1.99802	2.24923	2.31235	2.41906	2.74028	2.67772	2.51536	2.71708	2.68162	2.13705	2.30584	2.45423	2.15885	2.0213	2.50928	2.08031	2.12179	2.09337	2.12379	2.04227	2.19141	2.31219	2.07847	2.49605	2.54813	2.43192	2.56259	2.56491	2.16752	2.20031	2.36079	2.211	1.95695	2.45327	2.54655	2.34673	2.25254	2.14062	2.22111	1.72345	2.36162	2.28748
L1	LINE	1.17499	1.40976	0.838786	1.30929	1.05109	0.948744	0.956377	1.27722	1.26711	1.34052	1.50265	1.52716	1.28778	1.55219	1.31749	0.951241	1.22722	1.26008	0.786896	1.02834	1.55878	1.0996	0.986001	1.07443	0.99632	0.94848	0.995371	1.39943	1.13861	1.45459	1.53566	1.26957	1.44616	1.51259	1.27483	1.30871	1.15282	1.27856	1.01186	1.34212	1.17351	1.44565	0.996663	0.959604	1.1534	0.85423	1.15968	1.1062
L2	LINE	1.01064	1.27485	0.830416	1.14318	1.06887	0.90455	1.24694	1.10461	1.0814	1.15119	1.35163	1.37521	1.02055	1.42465	1.13084	1.03966	1.59256	1.50727	0.865657	1.36	1.51457	1.32054	0.975258	1.42249	1.25939	1.01041	0.949808	1.35562	1.18335	1.38879	1.47023	1.18954	1.34587	1.39611	1.1072	1.17136	1.52585	1.19626	1.32707	1.32176	1.57374	1.45728	1.21905	1.27373	1.56819	1.08121	1.41863	1.14552
RTE	LINE	1.05781	1.36864	0.935701	1.27832	1.15183	1.10218	1.21225	1.26869	1.33817	1.24544	1.53277	1.52449	1.29327	1.7113	1.40185	1.11227	1.70802	1.58303	1.0244	1.37708	1.67811	1.38153	1.1308	1.47706	1.30676	1.07984	1.13765	1.52711	1.2687	1.48176	1.66029	1.32393	1.64441	1.66269	1.34892	1.34016	1.52065	1.22278	1.36736	1.59684	1.64968	1.65062	1.2983	1.40967	1.5445	1.04714	1.4209	1.25082
ERV1	ERV	1.08603	1.25513	0.895056	1.17914	1.14239	1.06012	1.23404	1.19108	1.17156	1.21114	1.37871	1.41498	1.09261	1.41126	1.14693	0.998951	1.40312	1.46812	0.875069	1.3029	1.38131	1.24628	1.03351	1.28833	1.19521	1.03252	0.982017	1.31821	1.13121	1.28968	1.39025	1.17244	1.3233	1.31551	1.1646	1.18702	1.37524	1.16604	1.22561	1.21885	1.39542	1.34851	1.23632	1.24048	1.46208	1.0256	1.40508	1.18584
ERVK	ERV	1.16628	1.40363	1.10263	1.35995	1.23772	1.29723	1.51903	1.28283	1.31591	1.38598	1.49621	1.47978	1.24996	1.50174	1.30853	1.21125	1.67177	1.74089	0.924585	1.52561	1.45593	1.48379	1.29034	1.53551	1.48931	1.25761	1.24564	1.43934	1.26494	1.46759	1.5109	1.27233	1.48936	1.45113	1.34069	1.34098	1.67807	1.35492	1.53497	1.44584	1.61147	1.51307	1.50085	1.42411	1.71841	1.3598	1.57411	1.38175
ERVL	ERV	1.14337	1.3853	0.982751	1.26416	1.19576	1.1405	1.39081	1.23731	1.23302	1.26704	1.41288	1.48294	1.10888	1.50934	1.2283	1.13012	1.58815	1.5327	0.882917	1.47944	1.48535	1.39863	1.18463	1.45118	1.35931	1.1561	1.09475	1.38762	1.12592	1.41939	1.48334	1.25509	1.31622	1.3609	1.20466	1.26088	1.54929	1.23104	1.43735	1.38666	1.49775	1.45622	1.35832	1.32752	1.63795	1.13743	1.4905	1.33244
ERVL-MaLR	ERV	1.04048	1.2674	0.928234	1.1623	1.12225	1.01825	1.26494	1.16646	1.12853	1.17571	1.35574	1.38343	1.06397	1.39807	1.16308	1.03536	1.504	1.50322	0.882983	1.35689	1.42211	1.29374	1.06062	1.3417	1.25735	1.0344	0.999871	1.26828	1.05051	1.34165	1.40394	1.1612	1.32708	1.35572	1.1335	1.17708	1.47244	1.11071	1.3282	1.28121	1.4261	1.41362	1.26068	1.27221	1.51913	0.996679	1.40703	1.20526
Alu	SINE	1.18592	1.42116	1.12644	1.31474	1.35822	1.17402	1.32057	1.29361	1.28025	1.35196	1.49038	1.50531	1.30936	1.5374	1.33901	1.24977	1.62164	1.68201	1.15545	1.41311	1.482	1.39696	1.20769	1.45318	1.36364	1.24184	1.1135	1.361	1.08797	1.41434	1.48279	1.27281	1.48546	1.50466	1.22002	1.27623	1.58424	1.22313	1.4121	1.42286	1.58628	1.63495	1.36064	1.39667	1.57988	1.16123	1.47348	1.35875
[truncated: 192 more columns]

## Sheet: Figure 2d
Figure 2d

## Sheet: Figure 3b
Figure 3b
	WT PTECs				WT PTECs HERV-K
Rigi	0.907554	0.858444	1.08205	1.18623	2.94217	2.53487	2.44414	2.42623
Mda5	0.910466	0.957824	1.20568	0.951087	1.89369	2.43445	2.50705	3.5076
Mavs	0.772357	1.02139	1.01751	1.24581	1.30934	1.68005	1.38864	1.25026
Cgas	1.23142	1.02691	0.938232	0.842857	1.57274	1.10418	1.70295	0.950162
Sting	0.720743	1.04775	1.16801	1.13375	2.10045	2.70966	2.44003	3.52527
Tlr3	0.818409	1.12543	1.19781	0.906405	1.14325	1.34805	1.05112	1.10112
Tlr4	0.929438	0.985132	1.02656	1.0639	1.13373	1.28204	1.12818	1.14126
Tlr7	1.12278	1.37756	0.936062	0.690701	1.69417	0.530643	0.402764	1.39574
Aim2	1.00658	1.03716	1.0015	0.956437	3.9068	2.05248	2.27093	1.94041

## Sheet: Figure 3c
Figure 3c

## Sheet: Figure 3d
Figure 3d
	WT				WT HERV-K				RIG KO				RIG KO HERV-K				STING KO				STING KO HERV-K
Ifnb	1.07897	0.969039	0.976074	0.979865	2.70061	3.03018	2.40782	2.15066	1.50212	1.51471	1.5577	1.64924	0.979887	1.72406	1.34426	1.46166	0.18797	0.151951	0.273792	0.244643	0.098655	0.305045	0.488679	0.582705
Ifne	0.996273	1.08027	0.925698	1.00374	1.88959	2.24133	2.1351	2.66659	1.01755	1.0451	1.23711	1.39441	1.54306	1.46922	1.20518	0.593757	1.33188	1.21602	0.9563	0.263676	0.472965	0.624845	0.680446	0.499136
Ifnk	0.972635	1.10652	0.903735	1.02814	2.44004	1.87054	2.85745	1.95718	0.814107	0.902589	1.00892	0.981681	1.36847	1.14975	0.726381	0.626807	1.27368	1.04518	0.468064	0.509143	0.769897	0.626654	0.808856	0.767469

## Sheet: Figure 3e
Figure 3e
	WT				WT Herv-K				RIG KO				RIG KO HERV-K				STING KO				STING KO HERV-K
Mx1	1.08679	1.08649	0.95106	0.890473	12.2081	10.2081	14.8849	11.3363	1.38258	2.84147	1.68013	2.60062	4.87663	4.42469	8.86745	7.60937	4.19501	3.44146	2.08293	2.51735	5.92503	9.60933	8.28002	5.26744
Isg20	0.846399	0.846399	1.27064	1.27064	20.8299	19.7306	12.0966	18.2654	1.71162	1.86723	0.54353	0.54353	5.58126	6.2154	2.64841	3.645	0.695853	1.53929	0.181309	0.63509	2.30296	3.70431	2.2138	4.87959
Rsad2	0.976388	0.976388	1.5857	1.5857	40.6177	29.3249	30.7914	38.7914	1.96296	1.96296	1.91401	1.91401	9.55647	5.55647	2.66415	1.84995	0.837782	2.42215	0.694263	0.244091	12.1246	6.84628	3.75302	5.38934
Oas1	0.949751	0.949751	1.32227	1.32227	9.85753	7.39046	17.3673	8.65236	2.29983	2.50892	1.27357	1.27357	1.86347	3.4854	2.47352	2.47352	0.738588	1.47953	0.84547	0.278362	3.878	2.69807	5.45638	0.501219
Bst2	0.747937	0.747937	1.17181	1.17181	16.3424	10.4086	15.8174	17.5912	1.9414	1.4844	0.6663	0.6663	4.513	2.9303	5.62615	3.7599	0.999911	0.824518	1.02087	1.6402	4.72635	3.55405	2.16789	3.5438

## Sheet: Figure 4a
Figure 4a
	IgG SHAM		IgG UUO		dsRNA SHAM		dsRNA UUO
dsRNA (ng/mg of tissue)	22.0418	15.0254	23.7013	14.1548	55.1578	46.5842	123.397	150.265

## Sheet: Figure 4b
Figure 4b
	Untreated WT				WT IgG				WT dsRNA				STING KO IgG				STING KO dsRNA
Rigi	1.08119	1.18119	0.92491	0.82491	2.62046	1.62046	2.1514	1.1514	3.40265	5.40265	4.47476	5.47476	2.20454	1.91081	1.96565		1.49566	2.61569	2.74738
Sting	1.04632	1.14632	0.855733	0.955733	0.825358	1.12536	0.766781	0.966781	1.91875	1.91875	2.3573	1.5573	0.032752	0.031748	0.027041		0.024197	0.024309	0.032147
Cgas	0.94882	0.94882	1.05394	1.05394	2.02282	1.02282	1.16704	1.06704	1.78213	1.58213	2.12726	2.02726	2.38991	1.31354	2.9263		2.24738	1.88374	2.22667
Mda5	1.03407	0.902587	0.986965	1.08557	3.45963	2.52602	3.55474	1.99334	4.92909	5.87917	8.00241	6.7948	2.9528	1.97673	2.62297	2.77128	2.40684	2.96055	3.53068	5.11111

## Sheet: Figure 4c
Figure 4c
	Untreated WT				WT IgG				WT dsRNA				STING KO IgG				STING KO dsRNA
Mx1	0.778852	0.884446	1.55257	0.935023	5.21875	7.649	7.94757	5.00828	15.9972	12.0456	13.4479	11.0204	4.88813	0.684864	0.59145	1.52639	1.96669	1.90694	1.51706	1.18457
Isg15	0.561903	1.18941	1.2547	1.19253	8.72822	5.12021	9.74826	8.50902	13.8577	11.6779	15.2121	12.6068	4.38997	4.6952	4.70559	4.67419	3.31844	4.08257	6.06125	8.75386
Ifitm1	0.858347	0.931487	1.20079	1.04158	1.15425	1.19821	0.478764	0.303229	0.606488	0.599997	0.559589	0.705722	4.08882	0.968496	0.86101	2.06366	1.92389	1.87081	0.863294	1.04204
Oas1	0.830701	1.07598	1.20358	0.929555	6.08723	5.36212	2.1411	3.88835	7.4275	7.89543	10.664	6.88354	3.47066	3.26626	3.00387	3.2531	2.29229	2.95883	4.03856	4.52379
Ch25h	1.02001	0.48342	1.27698	1.58813	3.83601	3.12745	2.01517	0.748618	2.86339	2.94156	3.70386	2.40912	10.473	1.99094	1.88173	3.52859	4.55664	3.966	3.83756	2.69298
Bst2	0.931077	1.11773	1.09337	0.878846	3.16017	2.09192	3.63854	3.43701	4.49382	5.20658	3.3557	5.02747	2.84255	2.0908	2.89432	2.75439	2.44065	2.55897	3.59604	4.49747

## Sheet: Figure 4d
Figure 4d
	Untreated WT				WT IgG				WT dsRNA				STING KO IgG				STING KO dsRNA
Ifnb	0.945562	0.945562	1.05757	1.05757	0.963489	0.963489	1.43173	1.43173	2.50854	3.50854	4.43002	3.43003	2.38517	1.54899	0.967474	1.03659	1.49493	2.75485	3.80139	2.0654
Ifne	1.31948	0.988686	0.927446	0.826513	1.48502	2.35497	0.821161	0.678128	6.6077	4.93299	3.15815	3.54397	1.91707	1.46852	0.319392	1.52835	1.30077	3.44202	1.9056	1.68254
Ifnk	0.772159	1.064	1.08271	1.12419	1.60143	1.74391	0.561771	0.620828	4.84199	4.63262	2.55233	2.2968	1.08183	0.968615	1.10152	1.02569	2.9256	1.03325	2.234	1.13275

[truncated: 46 more sheets: Figure 4e, Figure 4f, Figure 5d, Figure 5e, Figure 5f, Figure 5g, Figure 6b, Figure 6c, Figure 6d, Figure 6f, Figure 6g, Figure 6h, Figure 7b, Figure 7c, Figure 7d, Figure 7e, Figure 7h, Figure 8a, Figure 8b, Figure 8c …]
